# Supplementary material for: Newborn metabolomic perturbations associated with prenatal tobacco smoke exposure and early birth
Source: Commun Med (Lond). 2026 Apr 1;6:321. doi: 10.1038/s43856-026-01534-5 (PMC13230697; doi:10.1038/s43856-026-01534-5)
Supplement: Supplementary file 3 — Supplementary Data [file 43856_2026_1534_MOESM3_ESM.xlsx]

## Sheet: README
	Tab	Description
	COT_mwas	Metabolome-wide association study for cotinine (COT) exposure
	COTOH3_mwas	Metabolome-wide association study for trans-3′-hydroxycotinine (COTOH3 or 3HC) exposure
	ETB_mwas	Metabolome-wide association study for early term birth (ETB) outcome
	PTB_mwas	Metabolome-wide association study for preterm birth (PTB) outcome
	COT_mcg	Mummichog results for cotinine (COT) exposure
	COTOH3_mcg	Mummichog results for trans-3′-hydroxycotinine (COTOH3 or 3HC) exposure
	ETB_mcg	Mummichog results for early term birth (ETB) outcome
	PTB_mcg	Mummichog results for preterm birth (PTB) outcome

## Sheet: COT_mwas
mz	time	mode	estimate	stderror	t	p	pfdr
764.5555	18.44	m/z	3.11503e-05	8.33554e-05	0.373705	0.708927	0.96716
360.1318	7.62	n	-3.68261e-07	5.47113e-05	-0.00673099	0.994635	0.999628
1041.5823	5.59	n	-1.63108e-05	3.29195e-05	-0.495476	0.620681	0.952636
404.0529	5.27	n	-1.9473e-05	2.325e-05	-0.837547	0.403052	0.864882
585.2708	11.10	m/z	-0.000464878	0.000657181	-0.707382	0.481385	0.904392
821.6296	19.21	n	5.38861e-05	7.59971e-05	0.709054	0.478924	0.904379
314.1263	5.27	n	-3.49364e-05	8.90259e-05	-0.392429	0.695061	0.96716
297.0893	4.98	n	2.71778e-05	4.80893e-05	0.565152	0.572456	0.94113
347.0627	1.06	n	2.11763e-05	3.31096e-05	0.639581	0.523006	0.921266
514.2054	0.64	n	0.000158542	0.000221594	0.715459	0.476219	0.901833
369.8057	0.59	n	-0.000221399	0.000207549	-1.06673	0.287127	0.808839
350.0844	3.19	m/z	0.000518776	0.0004056	1.27904	0.205651	0.743667
577.4825	16.66	m/z	-6.68758e-05	0.000138158	-0.484054	0.628757	0.952636
777.6937	11.82	m/z	-0.000134444	6.61224e-05	-2.03326	0.0430377	0.480125
727.4224	4.40	n	-1.13998e-05	3.66173e-05	-0.311324	0.755803	0.969342
352.1653	7.37	m/z	-0.000133994	0.000142703	-0.938968	0.348661	0.841251
1290.7529	5.42	n	-3.54977e-05	4.1371e-05	-0.858033	0.391662	0.861113
374.1554	7.91	m/z	-6.10407e-05	0.000177253	-0.34437	0.730981	0.96716
942.5134	4.55	n	-1.81241e-05	3.83752e-05	-0.472288	0.637116	0.955516
399.1615	7.45	n	0.000365561	0.000221481	1.65053	0.100095	0.609249
787.6682	16.54	m/z	-9.63369e-05	9.33521e-05	-1.03197	0.30304	0.814816
463.1842	10.06	n	-0.000325351	0.000171405	-1.89814	0.0588115	0.532847
336.1083	10.08	n	-2.08859e-05	5.06544e-05	-0.412322	0.680442	0.964794
593.6993	0.59	n	-0.00022875	0.000131041	-1.74564	0.0822208	0.578853
520.0500	1.17	n	-3.66348e-05	0.000159069	-0.230308	0.818055	0.978925
229.1789	3.64	n	-1.56951e-05	3.65195e-05	-0.429773	0.667715	0.960985
390.7978	0.59	m/z	-0.000123113	0.00034031	-0.361768	0.717841	0.96716
392.3520	14.25	m/z	0.000247185	0.000373536	0.661743	0.509991	0.915555
727.6239	0.59	n	-0.000137105	0.00013898	-0.986509	0.324915	0.827493
774.5381	18.44	n	5.82077e-05	0.000174615	0.333349	0.739189	0.96716
444.1313	5.13	n	-2.20276e-05	0.000142202	-0.154904	0.877017	0.983939
806.9653	15.43	m/z	2.32565e-05	0.00014784	0.157308	0.875145	0.983939
450.3212	14.32	m/z	-2.7775e-05	0.00425374	-0.00652956	0.994816	0.999628
342.1558	3.41	m/z	-5.68512e-05	0.000172311	-0.329934	0.741913	0.96716
596.5014	15.14	n	8.94714e-05	0.000131167	0.682118	0.495769	0.909226
635.4856	16.56	m/z	6.67056e-05	0.000109797	0.607537	0.544023	0.93239
389.1016	9.01	m/z	-7.69137e-06	2.42653e-05	-0.31697	0.75152	0.968676
766.5351	17.94	m/z	-7.70991e-05	9.33775e-05	-0.825671	0.409759	0.869086
1147.6941	4.78	n	-4.32897e-06	4.37437e-05	-0.098962	0.921244	0.990077
1086.6058	4.70	n	-0.000271153	8.80555e-05	-3.07934	0.00229608	0.174024
388.0944	9.18	n	2.68917e-05	2.75857e-05	0.974844	0.33054	0.831695
649.3838	17.16	m/z	-3.79972e-05	7.78858e-05	-0.487858	0.62606	0.952636
568.4281	17.31	n	0.000171916	0.000363591	0.472829	0.63718	0.955516
1192.7029	10.56	n	0.00125951	0.000657149	1.91663	0.0566296	0.529015
263.0962	4.45	n	2.31459e-05	5.80586e-05	0.398664	0.690467	0.96716
800.4413	5.49	n	-0.000269641	8.48656e-05	-3.17727	0.00166558	0.149628
342.2636	11.95	m/z	-0.000265802	0.00013987	-1.90035	0.0584891	0.532847
679.6508	0.59	n	-0.00023097	0.000118652	-1.94663	0.0528761	0.513247
493.3878	16.17	m/z	-0.000281482	9.91059e-05	-2.84022	0.00486349	0.22782
290.0134	6.10	n	-0.000150162	0.000206939	-0.725633	0.468726	0.899262
806.4882	4.63	n	9.21432e-06	3.56815e-05	0.258238	0.796426	0.977413
735.5741	16.32	m/z	0.000133948	0.000137895	0.971376	0.33254	0.832557
598.3864	16.17	m/z	-0.000392836	0.000156274	-2.51376	0.0125549	0.314257
394.7923	0.59	m/z	-0.000192408	0.000185489	-1.03731	0.300642	0.814378
664.1614	13.04	m/z	-4.71471e-05	5.6494e-05	-0.834551	0.404734	0.864882
882.4217	6.13	n	5.21214e-05	3.47907e-05	1.49814	0.135305	0.662318
1566.7910	8.06	n	5.07844e-05	3.42855e-05	1.48122	0.139753	0.669734
1368.8069	10.95	n	0.000660488	0.00042365	1.55904	0.120836	0.641889
453.3333	16.19	m/z	5.21875e-05	9.56522e-05	0.545596	0.58581	0.944342
317.1949	3.97	n	9.87697e-06	3.19829e-05	0.30882	0.757705	0.969342
578.6968	0.59	m/z	-0.000120131	8.88398e-05	-1.35222	0.1777	0.720031
266.0600	4.45	n	5.96619e-05	7.21241e-05	0.827212	0.408873	0.868887
508.7120	0.59	m/z	7.56646e-05	0.000126511	0.598087	0.550371	0.934415
199.0840	2.16	m/z	0.000434865	0.000347948	1.2498	0.213257	0.750522
1453.8663	6.76	n	-2.31977e-06	5.33121e-05	-0.0435129	0.965326	0.998166
531.0137	0.55	m/z	-0.000132411	0.000137535	-0.962744	0.337147	0.83728
361.0621	1.19	m/z	0.000127381	0.000217483	0.585705	0.558846	0.936468
366.1424	4.55	n	0.000211874	0.000119417	1.77424	0.077189	0.571231
290.1264	5.47	n	-8.80266e-07	2.97445e-05	-0.0295943	0.976413	0.998166
600.6964	0.59	n	-1.16104e-05	0.000163969	-0.0708086	0.943617	0.993616
300.1472	6.61	n	5.09889e-05	0.000101973	0.500023	0.61748	0.952636
181.1012	12.57	m/z	-8.79295e-05	0.000125189	-0.702375	0.483205	0.904392
290.1343	1.42	m/z	-0.000239553	8.0402e-05	-2.97944	0.00315988	0.193829
1279.7869	6.56	n	-1.12978e-05	5.4966e-05	-0.205542	0.837309	0.980096
834.6790	17.44	m/z	-0.000175326	0.000168198	-1.04238	0.298356	0.813396
439.3642	14.16	m/z	-0.00010423	0.000125693	-0.829238	0.410689	0.869086
782.6054	18.88	m/z	-0.000126605	0.000111688	-1.13356	0.258104	0.795177
725.5588	17.41	m/z	-2.33966e-05	0.000242684	-0.0964076	0.923359	0.990077
232.0871	1.96	m/z	-0.00257713	0.00231214	-1.11461	0.269253	0.799396
245.0630	1.85	m/z	-0.000388617	0.000551487	-0.704672	0.481985	0.904392
546.2182	3.22	n	3.83454e-05	3.75954e-05	1.01995	0.308697	0.818035
316.1057	4.33	n	8.54471e-05	0.000192123	0.444753	0.657103	0.95869
388.0944	8.75	n	-5.48628e-06	2.49074e-05	-0.220267	0.825835	0.980096
1536.7814	7.57	n	0.000148727	5.89041e-05	2.5249	0.0121662	0.309248
836.5453	18.25	m/z	-9.08274e-05	0.00011248	-0.8075	0.420853	0.877672
473.3621	16.19	m/z	-0.000175801	8.68741e-05	-2.02363	0.0440269	0.486894
368.1289	0.75	n	0.000151057	0.00024286	0.621995	0.534732	0.928947
581.2618	9.65	n	-0.00288657	0.00177668	-1.6247	0.108064	0.625428
301.1544	10.53	m/z	3.72675e-05	8.66863e-05	0.429912	0.667614	0.960985
825.0447	18.30	n	9.65125e-05	0.000292692	0.329741	0.74254	0.96716
264.9736	7.15	n	-8.07026e-05	5.72902e-05	-1.40866	0.160125	0.705237
266.9715	7.15	n	-6.66358e-05	5.65387e-05	-1.17859	0.239636	0.777218
367.1498	3.19	m/z	-1.60283e-05	4.17486e-05	-0.383926	0.701346	0.96716
373.2322	16.72	m/z	0.000194166	0.000178624	1.08701	0.280871	0.803857
738.3676	6.21	n	2.19012e-05	3.74801e-05	0.584341	0.559495	0.936468
424.7582	18.51	m/z	-5.84095e-05	0.000220465	-0.264937	0.791468	0.977413
806.0577	18.14	m/z	-9.14883e-05	0.000112841	-0.810772	0.418259	0.874662
284.1158	11.78	n	-2.99256e-05	4.26234e-05	-0.702094	0.483246	0.904392
352.0733	10.75	n	-3.65048e-06	3.78721e-05	-0.0963896	0.923285	0.990077
262.0377	1.80	m/z	-3.92059e-05	5.7349e-05	-0.683636	0.494812	0.909211
754.5743	19.50	m/z	0.000109125	0.000207661	0.525497	0.600046	0.947515
1196.5810	8.22	n	9.99319e-05	4.4982e-05	2.2216	0.0271685	0.408068
565.4340	16.58	m/z	-0.000148594	8.94306e-05	-1.66156	0.0978011	0.606177
1031.6002	7.28	n	-4.26017e-06	5.10636e-05	-0.0834287	0.933575	0.993545
743.5967	0.59	n	-0.000142153	0.000124328	-1.14337	0.254094	0.792746
769.5556	0.59	n	0.000127437	0.000148478	0.858292	0.391701	0.861113
465.3915	16.74	m/z	-5.7698e-05	8.35589e-05	-0.690507	0.490489	0.907351
547.2993	15.27	m/z	0.000283947	0.000195139	1.4551	0.147601	0.676899
796.5255	18.44	m/z	-0.000206365	0.000185106	-1.11485	0.266675	0.799396
635.1491	12.64	m/z	-3.71653e-05	5.26232e-05	-0.706254	0.48066	0.904392
686.6498	0.59	n	-1.55974e-05	0.00014324	-0.10889	0.91339	0.989611
302.2324	10.11	m/z	1.93078e-05	7.27856e-05	0.265269	0.791011	0.977413
675.6095	0.59	n	-0.000258857	0.00013723	-1.8863	0.0605199	0.536486
324.1012	9.45	n	0.00107036	0.00032158	3.32845	0.00105071	0.134131
311.1227	4.40	n	3.79541e-05	7.55354e-05	0.502468	0.615762	0.952623
497.1798	10.06	n	1.27926e-05	7.0267e-05	0.182056	0.85568	0.983562
921.5156	4.75	n	-4.84459e-06	3.46633e-05	-0.139761	0.888956	0.984427
317.6324	3.14	m/z	2.44231e-05	3.95573e-05	0.617411	0.537502	0.930015
563.2464	10.88	m/z	4.27807e-05	0.000207355	0.206316	0.83688	0.980096
208.1137	4.58	m/z	-0.000219472	8.4482e-05	-2.59785	0.00991367	0.28895
383.1425	0.75	n	0.000135763	8.90671e-05	1.52427	0.128651	0.652455
598.2427	13.08	n	-0.000186349	7.88403e-05	-2.36363	0.0188302	0.368621
298.0925	4.98	n	3.00496e-05	4.96686e-05	0.605003	0.545703	0.93293
524.2274	8.48	m/z	0.000409637	0.00298875	0.13706	0.891244	0.984853
364.2247	10.88	n	-8.81675e-05	0.000118116	-0.746446	0.456078	0.894723
664.1979	11.18	m/z	-7.9896e-05	7.08716e-05	-1.12733	0.260637	0.795857
635.6793	0.59	n	0.000127541	0.000174769	0.729768	0.466291	0.899262
507.2411	13.87	m/z	-2.03207e-05	8.34471e-05	-0.243516	0.807797	0.977413
1197.7334	5.49	n	-2.0908e-05	4.40271e-05	-0.474889	0.635263	0.955079
306.0397	1.73	n	-0.000140341	6.28503e-05	-2.23294	0.0264014	0.406433
702.5063	17.34	m/z	0.000299729	0.000213274	1.40537	0.161665	0.708193
591.4865	19.21	m/z	7.49648e-05	0.000111668	0.671319	0.502615	0.910873
584.1716	3.37	m/z	6.06937e-05	0.000115692	0.524615	0.600354	0.947515
270.1315	6.76	m/z	3.49936e-05	9.80648e-05	0.356842	0.721498	0.96716
552.4018	16.36	m/z	0.000179851	0.000232339	0.774086	0.439581	0.88801
176.0740	4.28	m/z	-5.71753e-05	0.000171632	-0.333127	0.739371	0.96716
1175.6916	6.56	n	-0.000261853	9.50999e-05	-2.75345	0.00631138	0.250688
720.2641	9.45	n	8.75219e-05	8.54261e-05	1.02453	0.306532	0.816819
263.1389	6.13	m/z	-2.03722e-05	5.47036e-05	-0.372411	0.709889	0.96716
1456.8600	11.13	n	0.000372619	0.000433226	0.860103	0.390958	0.860581
486.2921	5.67	m/z	-1.66712e-05	4.29042e-05	-0.388567	0.697913	0.96716
431.1125	9.45	m/z	5.48254e-05	3.9598e-05	1.38455	0.167372	0.715209
331.1285	5.57	m/z	-2.51895e-05	7.01275e-05	-0.359196	0.719739	0.96716
579.4593	17.21	m/z	-7.13166e-06	0.000128249	-0.0556079	0.955717	0.99688
724.7785	0.57	m/z	1.59133e-05	7.17551e-05	0.221772	0.824664	0.980096
289.0270	11.28	n	0.000753736	0.000320536	2.35148	0.0207002	0.376651
1057.5460	5.59	n	-2.68446e-05	3.71828e-05	-0.721962	0.470964	0.899262
287.1842	4.28	n	1.92354e-05	3.10157e-05	0.620183	0.535679	0.929462
625.1778	16.17	m/z	5.05097e-05	0.000150553	0.335496	0.737535	0.96716
279.1008	3.27	m/z	0.000263104	0.000167392	1.57179	0.11745	0.638142
925.4640	5.47	n	5.70108e-05	4.08326e-05	1.39621	0.163839	0.710832
571.3966	17.24	m/z	9.28171e-06	7.24367e-05	0.128136	0.89814	0.986527
424.1795	8.97	n	0.000450043	0.000591085	0.761385	0.449099	0.892211
330.2636	11.73	m/z	-0.000142349	0.000120384	-1.18246	0.238104	0.774685
189.1022	9.73	m/z	-0.000109698	0.000131849	-0.831993	0.407066	0.86563
601.2658	12.91	m/z	0.000350662	0.00115693	0.303098	0.763025	0.969342
521.4201	15.95	m/z	-9.8139e-05	9.61802e-05	-1.02037	0.3085	0.818035
467.3494	15.77	m/z	6.14294e-05	7.65841e-05	0.802117	0.423215	0.878073
378.1300	6.76	n	1.32335e-07	2.7622e-05	0.00479095	0.996181	0.999628
295.1642	3.64	n	-1.49846e-06	4.3627e-05	-0.0343471	0.972627	0.998166
132.0066	1.94	m/z	5.77446e-05	6.89726e-05	0.837211	0.40324	0.864882
389.0827	5.27	m/z	-2.49419e-05	2.68087e-05	-0.930367	0.353041	0.845556
437.1384	14.68	n	1.04027e-05	0.000275003	0.0378276	0.969854	0.998166
581.2617	10.01	n	-0.00198949	0.00206585	-0.963036	0.3379	0.83728
621.5331	17.91	m/z	3.97969e-05	0.000281952	0.141148	0.888171	0.984222
498.1870	10.75	m/z	-5.95238e-06	4.73871e-05	-0.125612	0.900136	0.986644
315.1336	5.69	m/z	-4.22086e-05	8.12718e-05	-0.519351	0.603956	0.947515
1126.6961	4.98	n	-7.26849e-06	4.83355e-05	-0.150376	0.880584	0.983939
372.1542	4.45	n	7.82963e-05	4.91056e-05	1.59445	0.112046	0.629649
616.3675	17.36	m/z	-0.000203682	0.000160757	-1.26702	0.206357	0.743667
402.1425	12.24	n	-3.49872e-05	5.77934e-05	-0.605384	0.54545	0.93293
450.7464	0.59	m/z	-0.00010395	0.000127453	-0.815593	0.415535	0.872025
391.2258	18.42	m/z	-8.27597e-05	0.000207146	-0.399524	0.690116	0.96716
292.0919	1.48	n	0.000132975	0.000173392	0.7669	0.443938	0.888971
1396.8009	10.61	n	0.000692962	0.000320199	2.16416	0.0316614	0.431972
753.5898	17.79	m/z	0.000349195	0.000151327	2.30755	0.0218384	0.383958
559.7832	7.30	m/z	6.25575e-05	3.5991e-05	1.73814	0.0833648	0.579374
754.5363	18.42	m/z	-3.93425e-05	0.000124796	-0.315255	0.752828	0.969342
478.3162	12.62	m/z	0.000266359	0.000218911	1.21674	0.224818	0.758863
223.1116	12.38	m/z	-0.0002852	0.000145135	-1.96507	0.0504665	0.507437
490.2072	11.18	m/z	-0.000135594	0.000231867	-0.584793	0.559232	0.936468
433.2425	7.86	m/z	2.06364e-05	4.90507e-05	0.420717	0.674308	0.962302
551.2101	10.98	m/z	0.00054756	0.000376632	1.45383	0.149954	0.683723
519.5961	15.43	m/z	-2.85191e-05	0.000122047	-0.233674	0.815455	0.978725
204.9122	4.47	n	-3.00814e-05	0.000139657	-0.215395	0.82963	0.980096
297.1071	3.51	n	-5.72267e-05	5.82151e-05	-0.983021	0.326508	0.829038
313.1180	10.38	m/z	7.24017e-06	3.35578e-05	0.215752	0.829349	0.980096
788.6611	19.24	m/z	6.68068e-05	9.01224e-05	0.74129	0.4592	0.894723
569.4176	16.40	m/z	-0.000235645	9.99726e-05	-2.3571	0.0191573	0.371697
356.1235	9.75	m/z	-8.00386e-05	9.53111e-05	-0.839762	0.40181	0.864882
374.2577	15.97	m/z	0.000240123	0.000178809	1.3429	0.185249	0.72692
390.1424	8.29	n	2.73467e-06	2.84355e-05	0.096171	0.923459	0.990077
567.5588	19.13	n	-9.98353e-05	7.73389e-05	-1.29088	0.197888	0.737917
416.3066	14.11	m/z	3.12251e-05	0.000179831	0.173636	0.862289	0.983562
793.7650	0.57	m/z	-7.83428e-06	7.12968e-05	-0.109883	0.912587	0.989378
277.0520	10.31	m/z	0.000809444	0.000222748	3.63389	0.00036256	0.100336
778.9948	15.68	m/z	2.82251e-05	0.000158137	0.178485	0.858507	0.983562
1065.6071	5.03	n	-0.000319844	9.56382e-05	-3.34431	0.000945923	0.133274
451.3178	15.79	m/z	7.08057e-05	8.57754e-05	0.825478	0.409854	0.869086
376.1268	9.63	n	-1.90703e-05	3.638e-05	-0.524196	0.600587	0.947515
549.3908	16.19	m/z	-0.000546967	0.0018448	-0.296491	0.768036	0.970665
617.2964	8.40	m/z	8.84622e-05	5.45595e-05	1.62139	0.106141	0.623272
656.7912	0.57	m/z	-9.67652e-06	8.581e-05	-0.112767	0.910302	0.989249
752.4257	16.32	n	9.96496e-05	0.000107688	0.925354	0.355637	0.847164
431.2143	5.42	m/z	3.40196e-05	3.71211e-05	0.91645	0.360277	0.850191
606.4336	15.43	n	0.000364282	0.000248232	1.46751	0.144304	0.67245
524.5918	16.26	m/z	0.000140525	9.39418e-05	1.49587	0.135905	0.663637
637.3841	17.14	m/z	-0.000136452	0.000103908	-1.31321	0.190266	0.72692
263.1024	4.45	m/z	2.23226e-05	5.91114e-05	0.377636	0.706008	0.96716
435.2867	16.13	m/z	-0.000104133	8.15718e-05	-1.27658	0.202886	0.743144
415.2548	18.47	m/z	0.000154386	0.000152693	1.01109	0.313991	0.823059
656.3670	7.98	m/z	3.32171e-05	6.74015e-05	0.492824	0.622551	0.952636
551.1900	14.92	m/z	-0.000410307	0.000188355	-2.17837	0.0302981	0.427301
455.2742	5.92	n	-3.90525e-05	6.603e-05	-0.591436	0.55474	0.934891
188.1178	4.47	m/z	0.000144544	9.80081e-05	1.47482	0.141466	0.67234
195.1371	8.24	n	7.10854e-05	0.000161686	0.439651	0.660554	0.959024
636.5435	16.17	m/z	-0.000198519	0.000270116	-0.734941	0.46394	0.897205
563.8218	16.26	m/z	-1.18372e-05	0.000129776	-0.0912131	0.927404	0.990863
709.8036	0.57	m/z	-1.4926e-06	7.47936e-05	-0.0199563	0.984093	0.998166
279.1338	4.25	m/z	1.80708e-06	7.23633e-05	0.0249724	0.980096	0.998166
315.2025	4.60	m/z	1.92526e-05	6.17334e-05	0.311867	0.755391	0.969342
561.3012	5.64	m/z	-0.000270521	0.000100139	-2.70146	0.00735566	0.267991
362.1380	9.45	n	4.19595e-05	4.05151e-05	1.03565	0.301323	0.814816
717.5167	16.23	n	0.000116798	0.000105662	1.1054	0.270006	0.799921
316.2108	3.44	n	-4.87669e-06	4.51883e-05	-0.107919	0.914143	0.989611
495.7356	5.39	m/z	4.93948e-05	5.12042e-05	0.964664	0.335606	0.8363
319.6444	5.31	m/z	-2.79181e-05	3.47607e-05	-0.803152	0.422618	0.878073
667.3618	12.62	m/z	5.19571e-05	8.34053e-05	0.622947	0.53387	0.928186
563.3136	15.29	m/z	0.000231545	0.000194391	1.19113	0.234953	0.770798
740.7532	0.57	m/z	-1.10887e-05	0.000147072	-0.0753964	0.939959	0.993545
796.9742	15.68	m/z	-0.000107971	0.000146975	-0.734618	0.465136	0.898221
644.8121	6.59	m/z	5.07375e-05	3.75314e-05	1.35187	0.177588	0.720031
258.0583	1.35	m/z	8.4129e-05	6.60322e-05	1.27406	0.203775	0.743248
492.2526	13.08	m/z	0.00117972	0.000691189	1.7068	0.0908443	0.595757
714.7453	0.57	m/z	-5.08849e-05	0.000137379	-0.370399	0.711386	0.96716
480.2129	7.23	m/z	-3.68227e-05	0.000387707	-0.0949755	0.924417	0.990091
1511.8723	6.89	n	-4.90646e-05	4.94845e-05	-0.991514	0.322353	0.82554
474.2737	15.57	m/z	-0.000218011	0.000185506	-1.17522	0.241859	0.777506
521.6072	15.84	m/z	-7.51211e-05	0.00011782	-0.637593	0.524302	0.922161
366.1116	6.54	m/z	0.00020718	0.000110381	1.87696	0.0616522	0.536486
574.3384	11.21	n	-0.000280482	0.000391436	-0.716546	0.474482	0.899908
270.6043	18.42	m/z	-0.000356501	0.000296926	-1.20064	0.232517	0.767025
400.1688	7.73	m/z	0.00016444	0.000451844	0.36393	0.717233	0.96716
566.4450	17.02	m/z	-7.13672e-05	0.00014393	-0.495846	0.620434	0.952636
329.1948	7.86	n	3.99464e-05	0.000124367	0.321198	0.748317	0.96756
390.2975	15.62	m/z	-3.07216e-05	0.000202766	-0.151513	0.879689	0.983939
640.7996	0.57	n	1.28432e-05	5.78126e-05	0.222153	0.824369	0.980096
291.1101	6.61	m/z	3.30009e-05	9.81857e-05	0.336107	0.73706	0.96716
230.1380	3.32	n	0.000303436	0.000172964	1.75433	0.0806237	0.575274
365.2105	4.65	m/z	-1.62281e-05	3.78482e-05	-0.428768	0.668446	0.960985
571.4336	16.52	m/z	-0.000203274	0.000109226	-1.86103	0.0638682	0.537623
783.4913	16.34	m/z	0.000214859	0.000153325	1.40133	0.163114	0.710292
213.1543	8.90	n	1.21705e-05	4.97759e-05	0.244505	0.807032	0.977413
549.2672	11.00	m/z	-0.000155156	0.000150946	-1.02789	0.30511	0.815368
560.2997	15.27	m/z	0.000291753	0.000212133	1.37533	0.172133	0.71811
534.2694	3.64	n	-1.72373e-05	3.58641e-05	-0.48063	0.631182	0.953395
269.6343	3.35	m/z	2.07311e-05	5.64806e-05	0.367047	0.713881	0.96716
383.7827	0.59	n	-0.000439086	0.00020704	-2.12077	0.0349376	0.448377
337.1391	3.97	m/z	9.26909e-06	5.39649e-05	0.171761	0.863758	0.983562
463.7507	4.73	m/z	-2.27023e-05	3.48664e-05	-0.651123	0.51554	0.917863
329.1948	7.50	n	3.58548e-05	0.000134777	0.266031	0.790426	0.977413
875.4865	4.35	n	5.41227e-05	4.5009e-05	1.20248	0.230266	0.764493
464.2180	10.08	m/z	-2.8064e-06	7.83575e-05	-0.0358154	0.971457	0.998166
539.1113	13.78	m/z	1.9461e-05	0.000201535	0.0965638	0.923177	0.990077
594.4766	17.39	m/z	2.51236e-05	0.000124559	0.2017	0.840311	0.980514
335.1003	8.55	n	-4.65971e-06	6.28858e-05	-0.0740979	0.940989	0.993545
339.0285	4.30	m/z	-0.000882626	0.000366314	-2.40948	0.0169831	0.357542
416.3368	12.43	m/z	-0.00014062	8.14069e-05	-1.72738	0.0852833	0.584153
405.7398	17.81	m/z	4.17447e-05	0.000142305	0.293346	0.770113	0.97099
676.4907	17.24	m/z	-0.000195571	0.000145328	-1.34573	0.180421	0.72514
389.7266	18.42	m/z	6.53034e-05	0.000795777	0.0820624	0.934825	0.993545
542.8230	15.27	n	5.47792e-05	0.000116823	0.46891	0.639578	0.95592
583.4718	15.02	m/z	1.84742e-05	0.000106467	0.17352	0.862378	0.983562
295.1399	3.44	m/z	-6.38192e-06	3.75864e-05	-0.169793	0.865304	0.983648
647.3946	14.79	m/z	6.72994e-05	0.000157466	0.427389	0.66945	0.960985
193.0972	7.55	m/z	3.47103e-06	4.80433e-05	0.072248	0.94246	0.993545
230.1823	3.64	n	-1.26445e-05	3.78989e-05	-0.333636	0.738922	0.96716
611.2495	14.86	m/z	1.81908e-06	6.00628e-05	0.0302863	0.975862	0.998166
166.2201	3.37	m/z	-4.57934e-05	7.94794e-05	-0.576166	0.564999	0.938279
266.6094	15.47	m/z	1.29948e-05	0.000122524	0.106059	0.915622	0.989786
691.4420	16.52	n	0.000136441	7.78389e-05	1.75287	0.0807986	0.575274
629.8067	5.95	m/z	1.44579e-05	5.81976e-05	0.248428	0.803999	0.977413
343.0446	1.42	m/z	-8.04745e-06	3.78884e-05	-0.212398	0.831962	0.980096
688.3516	8.78	m/z	0.000140414	6.32398e-05	2.22035	0.0272543	0.408068
542.2069	8.50	m/z	-0.000245178	0.000116914	-2.09708	0.0369484	0.457573
677.8879	6.84	m/z	5.94139e-06	4.91823e-05	0.120804	0.90394	0.987189
601.3708	17.31	m/z	-0.000384066	0.000506042	-0.758959	0.449882	0.892416
547.2251	10.98	m/z	-0.000433347	9.38514e-05	-4.61737	6.10469e-06	0.00800692
475.2877	12.81	m/z	4.13148e-05	0.000238886	0.172948	0.862921	0.983562
395.6956	5.36	m/z	2.63008e-05	3.60673e-05	0.729216	0.466523	0.899262
398.0791	7.62	n	-2.18868e-05	5.01413e-05	-0.436501	0.662834	0.959712
359.2702	13.53	m/z	2.42758e-05	0.00013318	0.182277	0.855517	0.983562
524.3711	14.59	m/z	1.84932e-05	6.35191e-05	0.291144	0.771172	0.971087
440.7174	0.59	m/z	0.000137321	0.000183017	0.750321	0.453799	0.894723
357.2785	13.18	m/z	-7.22243e-05	0.000165427	-0.436593	0.662801	0.959712
370.7185	6.23	m/z	-1.0373e-05	4.98216e-05	-0.208203	0.835233	0.980096
579.4018	18.44	m/z	0.000262292	0.000111948	2.34298	0.0198874	0.372634
670.8805	6.08	m/z	-3.26218e-05	4.40064e-05	-0.741297	0.45918	0.894723
538.4383	14.79	n	5.95422e-05	0.000158312	0.376108	0.707162	0.96716
254.1669	14.68	n	0.000103535	0.000186851	0.554105	0.579982	0.944342
617.3211	10.64	n	-0.00109319	0.000685484	-1.59478	0.112546	0.629942
439.1413	7.93	n	0.0015576	0.00115973	1.34307	0.183589	0.72692
820.5324	16.72	m/z	7.35786e-06	9.56517e-05	0.0769235	0.938743	0.993545
331.2104	5.52	n	-8.90293e-05	6.24537e-05	-1.42553	0.1552	0.697272
306.0640	4.83	m/z	-3.15567e-05	0.000101454	-0.311045	0.756015	0.969342
513.2140	7.78	n	-0.000251353	0.000118097	-2.12836	0.034248	0.442123
407.0428	1.21	m/z	0.000161575	0.000576142	0.280442	0.780251	0.974319
725.7606	0.57	n	-7.00191e-05	0.000165709	-0.422542	0.673002	0.962302
387.2171	15.34	m/z	-0.000137887	9.16555e-05	-1.5044	0.133686	0.659185
1280.7709	6.84	n	-2.19486e-06	6.12175e-05	-0.0358534	0.971427	0.998166
691.7837	0.57	m/z	2.33347e-05	8.84159e-05	0.26392	0.79205	0.977413
264.6135	3.79	m/z	4.30775e-05	0.000130748	0.329469	0.742159	0.96716
626.3616	14.79	n	0.0001852	0.000158419	1.16905	0.243553	0.781038
531.2480	7.78	n	-0.000397813	0.000285115	-1.39527	0.16412	0.711189
838.5571	16.32	m/z	0.000170027	0.000127715	1.3313	0.184275	0.72692
289.1181	5.47	m/z	0.00025317	9.8825e-05	2.5618	0.0109754	0.297292
755.4488	16.98	m/z	-3.83337e-05	0.000159841	-0.239824	0.810661	0.977413
612.3351	7.20	m/z	2.04666e-05	5.25837e-05	0.38922	0.697431	0.96716
691.4598	16.32	m/z	0.000304252	0.000237541	1.28084	0.201388	0.741551
385.7799	0.59	n	0.000164003	0.000184054	0.89106	0.373793	0.853232
385.1677	10.06	m/z	-7.61556e-05	8.23343e-05	-0.924956	0.355843	0.847164
260.0507	5.29	m/z	-1.07275e-05	3.78517e-05	-0.283408	0.777089	0.973163
411.2982	12.81	n	-0.000152846	0.000106487	-1.43534	0.152386	0.687784
649.8032	0.57	m/z	1.97943e-05	7.28998e-05	0.271528	0.7862	0.976186
329.1373	9.56	n	4.56653e-06	5.69584e-05	0.0801731	0.936161	0.993545
1045.5917	5.10	n	4.65939e-05	4.03764e-05	1.15399	0.24956	0.790253
601.2657	8.63	m/z	-2.89593e-05	0.000158704	-0.182474	0.855385	0.983562
245.1244	5.90	n	-5.71e-06	4.78063e-05	-0.11944	0.905018	0.987189
313.1174	8.58	m/z	-1.46281e-06	5.02053e-05	-0.0291367	0.976778	0.998166
832.5691	16.21	m/z	0.000119922	8.32679e-05	1.4402	0.15101	0.684585
505.2409	11.05	m/z	0.000101833	0.00012582	0.809354	0.419374	0.875321
884.5972	16.79	m/z	-3.09677e-06	8.18334e-05	-0.0378424	0.969842	0.998166
469.7416	0.59	n	-0.000284066	0.000214968	-1.32143	0.187565	0.72692
669.4733	18.88	m/z	2.54427e-05	0.000206964	0.122933	0.902256	0.987189
312.2167	8.80	m/z	-0.000179641	0.000179364	-1.00154	0.317557	0.823059
478.2640	6.26	m/z	-2.16889e-05	5.16018e-05	-0.420312	0.674604	0.962302
422.2529	11.03	n	-5.89491e-06	0.000217291	-0.0271291	0.978378	0.998166
629.4745	18.38	m/z	0.000171606	0.000516992	0.331931	0.740506	0.96716
275.1731	7.62	n	-5.7149e-05	0.000176974	-0.322924	0.747011	0.967213
624.2807	15.29	m/z	0.000253372	0.00011333	2.23571	0.0262471	0.406289
285.0846	6.03	n	0.000214601	9.23081e-05	2.32483	0.0208485	0.376651
712.4157	16.26	m/z	0.000174743	7.44981e-05	2.3456	0.0197457	0.372634
469.1848	12.40	n	-6.66207e-06	6.21633e-05	-0.10717	0.914736	0.989611
265.1156	5.90	m/z	-0.000310278	0.00013559	-2.28835	0.022917	0.391071
312.1915	7.37	m/z	7.23938e-05	0.000152242	0.475518	0.634816	0.95474
370.6821	4.23	m/z	3.38499e-05	5.05494e-05	0.66964	0.503679	0.910873
334.1071	11.64	m/z	2.51436e-05	5.53467e-05	0.454292	0.649996	0.95869
921.7531	0.55	m/z	-2.33804e-05	9.70361e-05	-0.240946	0.809788	0.977413
168.0493	5.67	m/z	-3.20117e-06	9.64794e-05	-0.0331798	0.973557	0.998166
299.0852	4.98	n	1.99655e-05	5.01545e-05	0.398079	0.690898	0.96716
846.5616	17.19	m/z	2.07946e-05	7.36885e-05	0.282196	0.778017	0.973338
286.1316	8.55	n	-3.50519e-05	0.00013574	-0.258227	0.796435	0.977413
461.1336	2.99	m/z	1.57297e-05	0.000147332	0.106764	0.915058	0.989611
593.1906	14.03	m/z	-9.41205e-05	0.000202217	-0.465443	0.642502	0.956878
650.6247	0.59	m/z	0.000147711	0.00017003	0.868738	0.385925	0.86023
408.1610	6.59	m/z	-0.000209761	0.000218088	-0.961817	0.33827	0.83728
634.1508	11.23	m/z	-1.00138e-05	6.28499e-05	-0.159329	0.873533	0.983939
407.1476	13.73	n	2.5138e-05	7.78072e-05	0.323081	0.746892	0.967213
428.1477	0.77	n	8.50148e-05	0.000115839	0.733902	0.463667	0.897205
252.0953	3.07	m/z	-8.00401e-05	7.10948e-05	-1.12582	0.261275	0.796416
498.1637	10.23	n	3.0679e-05	5.58316e-05	0.549492	0.583138	0.944342
347.1348	3.27	m/z	-1.28165e-05	3.3846e-05	-0.378671	0.70524	0.96716
523.6183	16.26	m/z	-4.76814e-06	0.00012524	-0.0380721	0.969661	0.998166
307.0786	6.72	m/z	-0.000185624	0.00083707	-0.221754	0.825246	0.980096
413.1414	5.72	m/z	3.06344e-05	5.98e-05	0.51228	0.608888	0.950056
282.0647	9.65	m/z	1.21471e-05	3.76621e-05	0.322528	0.747311	0.967213
312.2167	9.60	m/z	0.000268596	0.000123268	2.17896	0.0302295	0.427252
660.4720	12.14	n	0.000256556	0.000241506	1.06232	0.289284	0.809698
466.7872	16.04	m/z	0.000418874	0.000281905	1.48587	0.139914	0.669734
563.1575	14.03	m/z	-0.000320901	0.000257464	-1.24639	0.215088	0.750522
254.1047	12.16	m/z	3.11718e-05	5.38298e-05	0.579081	0.563034	0.938095
249.0538	2.74	m/z	-4.76091e-05	0.000158706	-0.299983	0.764522	0.969342
420.2163	4.18	m/z	-0.000236178	9.04376e-05	-2.6115	0.00953642	0.28688
267.1125	12.52	m/z	-1.43598e-05	5.9658e-05	-0.240702	0.809975	0.977413
390.1424	10.61	n	-5.305e-05	5.42524e-05	-0.977837	0.32906	0.830828
567.4016	16.72	m/z	5.77497e-05	0.000158541	0.364256	0.715967	0.96716
919.7076	0.57	m/z	-5.02558e-05	0.000156413	-0.321302	0.748266	0.96756
319.2054	3.97	m/z	1.50245e-05	3.38814e-05	0.443443	0.657813	0.95869
417.0741	1.60	m/z	-0.000241387	0.000159729	-1.51124	0.132101	0.655372
414.2022	10.51	m/z	0.00024632	0.000154313	1.59623	0.111647	0.62931
880.5539	16.13	m/z	-7.38023e-05	0.000104188	-0.708356	0.479357	0.904379
205.0504	1.55	m/z	-0.000128373	0.000142441	-0.901232	0.369106	0.852144
444.7634	18.64	m/z	-1.82585e-05	0.00017805	-0.102548	0.918501	0.990077
555.4049	17.41	m/z	-9.57526e-05	9.09565e-05	-1.05273	0.293442	0.813396
426.1767	8.97	n	-7.89283e-05	0.000306349	-0.257641	0.796888	0.977413
351.0657	13.23	m/z	8.18907e-05	6.06081e-05	1.35115	0.177817	0.720031
530.3071	16.28	m/z	0.000199422	0.000191233	1.04282	0.298791	0.813396
453.1534	12.33	n	6.01127e-05	4.38919e-05	1.36956	0.172	0.71811
374.1775	5.13	n	9.44189e-05	0.000105129	0.898124	0.369947	0.852144
280.1266	5.47	m/z	-2.07493e-05	6.86348e-05	-0.302314	0.762654	0.969342
497.3077	7.28	n	2.75589e-05	5.43543e-05	0.507024	0.612566	0.950785
415.2549	5.87	m/z	8.11187e-06	3.65074e-05	0.222198	0.824334	0.980096
497.1798	10.75	n	-3.83225e-05	6.60903e-05	-0.57985	0.562516	0.93803
257.1237	4.38	n	0.000104329	7.51506e-05	1.38827	0.166238	0.713475
428.2177	10.21	m/z	0.000430673	0.000201299	2.13947	0.0333257	0.437559
353.1696	5.01	n	2.53648e-05	7.91121e-05	0.320619	0.748756	0.967744
937.7266	0.57	m/z	3.56587e-05	9.66434e-05	0.368972	0.712454	0.96716
330.1445	5.77	m/z	-3.15581e-05	9.72308e-05	-0.324569	0.745767	0.967213
358.1395	10.03	m/z	9.30713e-07	4.15765e-05	0.0223856	0.982158	0.998166
316.1058	6.05	n	-3.37336e-05	4.48113e-05	-0.752793	0.452253	0.894588
541.3530	16.69	m/z	-2.49825e-05	0.000134564	-0.185654	0.852866	0.983311
270.6043	19.11	m/z	-0.000324807	0.00028729	-1.13059	0.261199	0.796416
1435.9017	10.31	n	-2.54003e-05	0.000150568	-0.168697	0.866167	0.983939
1137.7125	6.21	n	-2.75224e-05	6.09831e-05	-0.451313	0.652139	0.95869
699.3669	8.42	m/z	5.58597e-05	5.58148e-05	1.0008	0.317848	0.823059
347.1599	9.68	m/z	-0.000161793	0.000112241	-1.44148	0.150653	0.684585
362.1380	7.62	n	-8.15839e-06	5.92076e-05	-0.137793	0.89051	0.984853
378.1126	11.78	n	-5.06865e-06	3.3238e-05	-0.152496	0.878914	0.983939
380.3311	14.90	n	-3.97769e-05	5.98397e-05	-0.664724	0.506814	0.914165
312.1109	1.42	m/z	4.39503e-05	0.000306854	0.143229	0.886222	0.983939
664.7777	0.57	m/z	3.27899e-05	0.000139087	0.235752	0.813811	0.978172
339.0322	4.83	n	-4.02552e-05	9.30058e-05	-0.432824	0.6655	0.959712
377.1341	7.75	m/z	-8.71108e-06	3.38662e-05	-0.25722	0.797212	0.977413
525.1198	15.75	n	0.000107478	0.000124923	0.860353	0.390406	0.860495
913.7664	0.55	m/z	-3.0829e-05	0.000126582	-0.24355	0.807775	0.977413
358.1276	4.58	n	6.96168e-05	6.98372e-05	0.996845	0.319763	0.824202
299.1025	9.90	m/z	3.99238e-05	6.071e-05	0.657616	0.511365	0.916732
237.0866	4.47	m/z	0.000131499	7.09035e-05	1.85462	0.0647785	0.538009
353.0881	5.59	m/z	1.53138e-05	0.000121073	0.126485	0.899495	0.986527
823.0027	15.64	m/z	-0.000152287	0.000140574	-1.08332	0.279718	0.803857
190.0896	6.10	m/z	-0.000350751	0.000211447	-1.65881	0.0992023	0.60748
234.9812	6.10	m/z	-5.13335e-05	0.00016843	-0.304777	0.760805	0.969342
284.6381	15.66	m/z	4.42762e-05	9.16566e-05	0.483066	0.629457	0.952685
498.1869	8.78	m/z	7.60169e-06	3.91806e-05	0.194017	0.846314	0.982077
415.7343	4.98	m/z	3.52433e-05	5.03299e-05	0.700246	0.484398	0.90467
575.3223	17.09	m/z	0.000149065	0.000187564	0.794741	0.427534	0.881262
350.1571	11.21	m/z	0.000159218	0.000175295	0.908287	0.364565	0.850824
210.0372	1.40	m/z	2.90761e-05	9.46212e-05	0.307289	0.758868	0.969342
235.0391	2.36	n	7.5564e-06	5.52762e-05	0.136703	0.891371	0.984853
648.2027	11.87	m/z	2.53186e-05	0.00010357	0.244458	0.807068	0.977413
366.1770	3.62	m/z	4.3394e-05	4.64188e-05	0.934837	0.350736	0.843156
320.1846	4.25	n	2.69942e-05	6.01261e-05	0.448959	0.653834	0.95869
325.2098	3.30	n	-0.000310844	0.000331699	-0.937127	0.349612	0.842893
317.1404	2.99	m/z	2.7607e-05	4.54726e-05	0.607113	0.544304	0.93239
380.7608	0.59	n	-0.000177005	0.000146427	-1.20883	0.227913	0.761801
181.9270	1.60	m/z	-0.000207381	9.49662e-05	-2.18373	0.0298726	0.425879
313.1502	3.30	m/z	4.94251e-05	5.19385e-05	0.951608	0.342176	0.838195
320.0551	5.25	n	-0.00022497	0.000181762	-1.23772	0.217049	0.752729
602.3411	5.29	m/z	-4.88476e-05	5.45659e-05	-0.895202	0.371504	0.852144
252.1215	3.22	m/z	2.81538e-05	4.01849e-05	0.700606	0.484173	0.90467
232.1736	5.01	m/z	1.27547e-05	3.61122e-05	0.353196	0.724226	0.96716
837.7917	0.55	m/z	2.56675e-05	0.000149764	0.171386	0.864058	0.983562
496.2012	9.78	m/z	-0.00023138	0.000145351	-1.59187	0.112623	0.629942
468.9911	6.10	m/z	0.000218531	0.00025804	0.846889	0.399407	0.864882
751.2862	0.57	m/z	-3.44861e-05	8.16561e-05	-0.422333	0.67313	0.962302
451.1059	4.30	m/z	-0.00126408	0.000827898	-1.52685	0.130843	0.654013
1250.9041	18.04	n	0.000352104	0.000171643	2.05138	0.0414832	0.477898
916.4654	3.41	n	2.49552e-05	5.22414e-05	0.47769	0.633271	0.954711
680.8461	9.63	m/z	6.73953e-05	8.27931e-05	0.81402	0.416376	0.87351
451.2661	5.18	m/z	-0.000217764	8.96505e-05	-2.42903	0.0158149	0.34687
650.4021	16.19	m/z	-4.64901e-05	0.000132829	-0.350001	0.726635	0.96716
421.1807	9.08	m/z	0.000424043	0.000192027	2.20825	0.0281032	0.41143
279.1217	4.08	n	3.58074e-05	3.43842e-05	1.04139	0.298658	0.813396
824.7148	0.57	m/z	-0.000213657	0.000207649	-1.02893	0.3048	0.815368
448.2045	6.00	n	-8.41065e-06	5.55279e-05	-0.151467	0.879724	0.983939
303.1337	5.67	m/z	-3.25417e-06	5.55635e-05	-0.0585666	0.953342	0.99688
692.6266	12.28	m/z	7.80467e-06	7.87536e-05	0.0991023	0.921133	0.990077
435.2867	15.27	m/z	-1.99341e-05	6.87842e-05	-0.289807	0.772194	0.971427
522.2482	9.93	m/z	0.000753918	0.000343653	2.19383	0.0294233	0.424251
588.2124	6.64	m/z	-0.000131219	8.5074e-05	-1.54241	0.124185	0.645916
627.0937	11.47	m/z	-4.76355e-05	6.40691e-05	-0.743503	0.457846	0.894723
461.1336	3.77	m/z	2.75233e-05	0.000118098	0.233054	0.815902	0.978925
376.1267	7.83	n	2.16336e-05	4.58178e-05	0.472165	0.637203	0.955516
642.3421	17.36	m/z	-1.78111e-05	0.000111023	-0.160427	0.872772	0.983939
291.6840	15.66	m/z	0.000111389	0.000130278	0.855012	0.393353	0.862458
265.1676	6.39	n	-1.67366e-05	6.46454e-05	-0.258899	0.795917	0.977413
403.3205	13.58	m/z	0.000117367	0.000127846	0.918037	0.359474	0.850191
528.2908	15.86	m/z	-0.000146717	0.000106027	-1.38377	0.167631	0.715209
681.2764	12.21	m/z	-0.000408797	0.000137057	-2.98268	0.00313091	0.193829
400.1178	13.32	m/z	-9.06339e-05	0.000137002	-0.66155	0.509049	0.915076
338.1343	5.25	m/z	8.72049e-05	9.88645e-05	0.882065	0.378679	0.857606
1208.7495	6.44	n	-3.37261e-07	6.53236e-05	-0.00516293	0.995885	0.999628
368.1790	6.87	m/z	4.43413e-05	6.35399e-05	0.697849	0.485893	0.904994
289.1181	6.51	m/z	9.94046e-06	4.60935e-05	0.215658	0.829422	0.980096
457.2763	10.95	m/z	0.000348016	0.000192274	1.81	0.0722458	0.556353
279.0286	5.72	m/z	-2.0637e-06	3.68668e-05	-0.0559773	0.955403	0.99688
283.1318	11.13	n	2.40675e-05	8.95735e-05	0.26869	0.78838	0.977168
375.1225	10.51	m/z	5.85169e-05	4.50429e-05	1.29914	0.195044	0.733427
382.7586	0.59	m/z	-0.000158574	0.000269828	-0.587688	0.557266	0.936468
438.7558	15.51	m/z	0.000108386	0.000115086	0.941788	0.348384	0.841251
560.3409	9.30	n	-4.08868e-05	0.000281081	-0.145463	0.884507	0.983939
290.6291	9.68	n	-0.000301568	0.000134342	-2.24478	0.0256236	0.404914
421.4012	18.51	m/z	-0.000139557	7.61784e-05	-1.83197	0.0680949	0.545258
385.2323	4.23	n	-9.95554e-05	7.20361e-05	-1.38202	0.168147	0.715862
284.0916	5.67	m/z	-0.000188142	0.000182743	-1.02955	0.305503	0.81549
244.0517	4.58	n	2.33904e-05	6.07459e-05	0.385053	0.700512	0.96716
473.7226	5.34	m/z	5.30596e-05	4.0248e-05	1.31832	0.188553	0.72692
549.4126	16.32	m/z	-0.000190061	0.00016283	-1.16724	0.244189	0.782693
245.1494	4.35	m/z	4.53545e-06	4.25607e-05	0.106564	0.915217	0.989611
461.2775	12.24	n	-2.06255e-05	0.000287064	-0.0718498	0.942778	0.993545
250.1428	3.04	n	1.68147e-05	4.42137e-05	0.380306	0.704028	0.96716
287.1388	6.59	m/z	3.61297e-05	0.000116207	0.310908	0.756119	0.969342
719.3909	12.14	m/z	-0.000192064	0.000145858	-1.31679	0.1891	0.72692
494.1921	13.65	m/z	1.32052e-06	7.91349e-05	0.016687	0.986699	0.998166
471.9519	11.03	m/z	9.52335e-05	0.000165992	0.573723	0.567003	0.939458
293.0897	6.89	n	7.02858e-06	6.63205e-05	0.105979	0.91568	0.989786
854.0915	11.85	m/z	6.81318e-05	0.000104689	0.650799	0.515758	0.917863
282.0945	5.27	m/z	-2.85183e-05	5.93339e-05	-0.480641	0.631174	0.953395
1538.7604	7.88	n	0.000131148	7.52283e-05	1.74333	0.0824532	0.578853
321.0670	1.40	m/z	3.19902e-07	4.13943e-05	0.00772816	0.99384	0.999628
492.2752	5.15	m/z	9.754e-05	0.000107905	0.903941	0.36686	0.851774
449.3962	17.19	m/z	-0.000121838	0.000151575	-0.803812	0.423722	0.878246
459.2154	9.80	m/z	0.000210013	0.000211567	0.992657	0.322031	0.82554
451.1741	12.02	n	-4.04184e-05	6.7776e-05	-0.596354	0.551456	0.934415
510.2491	6.03	m/z	5.82487e-05	4.43227e-05	1.3142	0.189934	0.72692
321.1007	11.44	m/z	-0.000340728	0.000347142	-0.981525	0.329187	0.830828
243.1127	5.64	m/z	2.58506e-06	5.75209e-05	0.0449411	0.964189	0.998166
605.8558	11.36	m/z	4.65566e-05	0.000106962	0.435262	0.663732	0.959712
282.1915	16.17	m/z	0.000215935	0.000142153	1.51904	0.130133	0.652455
360.1551	7.13	m/z	5.1957e-05	5.19271e-05	1.00058	0.317958	0.823059
428.3005	11.80	m/z	3.92961e-05	0.000227332	0.172858	0.862898	0.983562
885.7131	0.57	m/z	5.96099e-05	0.000168806	0.353127	0.724332	0.96716
346.1243	1.40	m/z	1.52338e-06	9.27574e-05	0.0164232	0.986909	0.998166
315.1337	7.10	m/z	-0.00010247	9.58876e-05	-1.06865	0.286216	0.80783
290.1596	3.66	m/z	6.16426e-05	0.00014628	0.421401	0.673834	0.962302
706.7583	0.57	m/z	-7.42737e-05	0.000141351	-0.525454	0.599749	0.947515
224.1523	6.61	n	3.98568e-06	5.55879e-05	0.0717005	0.942895	0.993545
850.2512	12.60	m/z	-6.53218e-05	0.000201786	-0.323717	0.746457	0.967213
515.1903	9.43	n	7.06502e-06	5.16819e-05	0.136702	0.891372	0.984853
206.0481	1.66	m/z	-1.71163e-05	0.000375756	-0.0455515	0.963758	0.998166
315.1483	4.08	m/z	0.000140064	0.000200366	0.699042	0.485394	0.904994
385.1271	11.31	n	2.49406e-05	6.73432e-05	0.370351	0.711421	0.96716
359.2941	16.13	m/z	-0.000177729	9.1055e-05	-1.95188	0.0520213	0.513247
358.0711	3.79	n	-5.85986e-07	0.000128918	-0.00454543	0.996377	0.999628
666.5795	19.45	m/z	-9.34566e-05	9.75754e-05	-0.957789	0.339055	0.83728
383.1764	6.28	n	-0.000103957	9.29249e-05	-1.11872	0.264286	0.79811
310.1371	4.93	m/z	-7.80928e-05	0.00017583	-0.444138	0.657311	0.95869
936.4957	4.55	n	-4.03236e-05	4.54339e-05	-0.887522	0.375615	0.855604
665.2454	11.59	m/z	-0.000140099	0.000158486	-0.883982	0.377558	0.857054
323.1323	5.34	m/z	-0.00025985	0.000124059	-2.09456	0.0371745	0.457573
225.3214	10.70	m/z	2.90958e-05	0.000119455	0.243572	0.807756	0.977413
266.0877	3.54	n	0.000101478	9.21412e-05	1.10133	0.271768	0.800347
443.1230	6.13	m/z	2.13743e-05	7.95095e-05	0.268827	0.788276	0.977168
315.2137	4.00	m/z	-3.15478e-05	5.75153e-05	-0.548512	0.58381	0.944342
347.0799	7.96	m/z	-0.000119239	6.75966e-05	-1.76397	0.0789062	0.573362
185.1649	3.64	m/z	-1.10319e-05	3.8813e-05	-0.284232	0.776458	0.973163
481.2287	9.96	m/z	0.000251033	0.000216967	1.15701	0.248685	0.788624
318.1446	7.07	m/z	-4.23394e-06	4.1398e-05	-0.102274	0.918618	0.990077
559.4627	14.79	m/z	0.000213008	0.000145318	1.46581	0.144021	0.67245
283.0995	3.64	n	-2.95321e-05	5.92333e-05	-0.498573	0.6185	0.952636
741.7517	0.57	m/z	-4.66822e-06	0.000138315	-0.0337506	0.973104	0.998166
427.0424	5.27	m/z	-9.98973e-07	6.55856e-05	-0.0152316	0.987859	0.99842
491.2626	14.45	m/z	0.000614217	0.000490078	1.25331	0.211878	0.750522
337.1154	9.56	m/z	-5.7366e-05	9.09765e-05	-0.630559	0.528881	0.92466
757.4887	16.88	n	0.000492791	0.000246744	1.99718	0.0469122	0.497024
318.0970	7.37	m/z	1.59007e-05	6.42681e-05	0.247412	0.804784	0.977413
278.1329	4.50	m/z	3.72231e-05	7.74891e-05	0.480366	0.631381	0.953395
425.3621	15.95	m/z	-0.000167502	9.7979e-05	-1.70957	0.0885484	0.589243
640.5637	19.19	m/z	-1.52702e-05	9.72493e-05	-0.157021	0.87535	0.983939
544.3176	15.84	m/z	9.78269e-05	0.000147398	0.663691	0.507705	0.914165
271.1074	11.28	m/z	-1.48365e-05	5.2354e-05	-0.283389	0.777103	0.973163
330.1697	6.81	m/z	-0.000173559	0.000382173	-0.454136	0.651585	0.95869
243.1945	5.05	n	-3.74368e-05	5.17061e-05	-0.724031	0.469695	0.899262
604.0555	4.83	n	0.000326262	0.000258361	1.26281	0.20781	0.745425
392.0342	1.08	m/z	-8.11691e-06	4.2333e-05	-0.19174	0.848095	0.982619
235.0156	7.37	n	1.07036e-05	3.35821e-05	0.31873	0.750186	0.968159
465.3090	11.78	n	-8.51342e-05	0.000424443	-0.200579	0.841302	0.980789
205.0925	4.45	m/z	0.000268035	0.000370171	0.724084	0.47004	0.899262
671.4756	16.56	m/z	0.000373968	0.000232582	1.60789	0.109136	0.627685
346.1970	6.99	m/z	-6.80098e-05	6.63064e-05	-1.02569	0.305987	0.816347
427.1968	7.07	n	0.000278124	0.000122957	2.26197	0.0245223	0.399284
655.4548	16.90	m/z	2.36084e-05	0.000128395	0.183873	0.854256	0.983562
554.3451	13.20	m/z	4.87261e-05	5.29373e-05	0.920449	0.358188	0.850191
581.4561	14.90	m/z	0.000152971	0.000135991	1.12486	0.261693	0.796416
310.1163	6.41	n	-2.5031e-05	6.49233e-05	-0.385547	0.700146	0.96716
612.3719	15.64	n	6.51558e-05	7.22287e-05	0.902077	0.367848	0.851774
333.1442	5.87	m/z	-0.000156492	7.1087e-05	-2.20142	0.0285816	0.416529
256.1153	5.92	m/z	0.000221334	0.00030503	0.725615	0.471392	0.899262
280.6433	16.08	m/z	-2.05979e-05	0.000109831	-0.187542	0.85146	0.983311
366.2013	4.68	n	8.46535e-06	4.49376e-05	0.18838	0.850725	0.983311
329.1106	9.75	m/z	-1.56939e-05	6.32828e-05	-0.247997	0.804332	0.977413
509.2963	5.29	m/z	-6.17643e-05	5.9508e-05	-1.03792	0.30027	0.81395
281.1373	7.35	n	6.40695e-05	7.10603e-05	0.901622	0.368089	0.851774
511.1641	10.29	m/z	-9.6142e-05	7.66212e-05	-1.25477	0.211624	0.750522
262.6015	10.38	m/z	-0.000244276	0.00011678	-2.09177	0.0374257	0.458299
373.2734	12.94	m/z	-0.000131829	0.000101951	-1.29306	0.197132	0.737896
445.1387	4.50	m/z	-1.7599e-05	0.000131576	-0.133756	0.893699	0.985157
496.1636	9.88	m/z	0.000731731	0.000344713	2.12273	0.0371685	0.457573
867.5913	16.95	m/z	-3.00004e-05	0.000104406	-0.287344	0.77408	0.971749
383.1263	9.25	n	0.000197459	0.000143324	1.37771	0.169494	0.716479
563.3401	12.99	m/z	7.41423e-05	0.000146702	0.505396	0.614028	0.951784
542.2070	7.37	m/z	-0.00024869	0.000118588	-2.0971	0.0369471	0.457573
390.1424	9.45	n	4.46391e-05	5.44811e-05	0.81935	0.413334	0.870471
397.1982	13.60	m/z	-7.08006e-05	6.34813e-05	-1.1153	0.265749	0.798708
534.7070	0.59	m/z	-8.34397e-05	0.00011872	-0.702827	0.482862	0.904392
266.1377	4.83	n	6.94119e-05	4.74675e-05	1.4623	0.144861	0.673758
517.6633	0.59	n	-8.59217e-06	0.000150568	-0.0570652	0.954541	0.99688
522.2904	6.08	m/z	-2.68918e-05	4.13828e-05	-0.649832	0.516372	0.917863
460.2077	8.68	m/z	0.000213006	0.000135864	1.56778	0.118148	0.639124
353.1108	6.05	n	-3.24845e-05	3.45023e-05	-0.941516	0.347311	0.840409
326.0868	2.81	m/z	0.000442684	0.000313647	1.41141	0.162373	0.708947
370.2434	3.94	m/z	-0.00049888	0.000416425	-1.19801	0.233236	0.768778
421.2423	6.39	m/z	2.41072e-05	5.56868e-05	0.432908	0.665439	0.959712
397.3229	15.86	n	0.000165796	6.9906e-05	2.37171	0.0184322	0.367796
248.0950	4.20	m/z	-0.000265983	0.00010234	-2.59901	0.00988525	0.28895
671.4224	18.85	m/z	-0.000175331	9.29756e-05	-1.88577	0.060458	0.536486
787.6730	12.91	m/z	8.29184e-05	8.11863e-05	1.02133	0.308053	0.817567
442.7958	0.57	m/z	-3.38335e-05	0.000140912	-0.240103	0.81044	0.977413
1588.9391	11.33	n	0.000141299	0.000196641	0.71856	0.473501	0.899908
228.0977	1.44	m/z	-1.69766e-05	5.25873e-05	-0.322826	0.747085	0.967213
549.2670	9.16	m/z	-0.000398337	0.000170699	-2.33357	0.0204148	0.376651
251.0676	11.73	m/z	5.59187e-05	0.000142004	0.393783	0.694062	0.96716
443.1845	8.24	m/z	-0.000199049	0.000117578	-1.69291	0.0916654	0.59578
667.2073	10.33	m/z	1.5952e-06	6.6896e-05	0.023846	0.980994	0.998166
452.1813	11.59	m/z	-1.85713e-05	4.54908e-05	-0.408242	0.683431	0.965727
427.2177	10.70	m/z	0.00050345	0.000249915	2.01448	0.0453539	0.494071
643.4116	17.51	m/z	-0.000100541	0.000178166	-0.564307	0.57307	0.941667
582.3865	12.62	m/z	0.000214276	0.000118043	1.81524	0.070666	0.553976
368.1273	4.70	m/z	0.000524601	0.00038675	1.35643	0.176521	0.71947
496.9400	8.58	m/z	-0.000306764	0.000112339	-2.73069	0.00675075	0.257392
281.9811	16.17	m/z	0.000167056	0.000192822	0.866375	0.387471	0.86023
427.2840	14.32	m/z	-5.79369e-05	9.38228e-05	-0.617513	0.537435	0.930015
385.3095	15.51	m/z	1.21356e-05	6.05003e-05	0.200587	0.841178	0.980789
327.0789	5.25	m/z	-7.58508e-05	0.000471438	-0.160892	0.872826	0.983939
166.0777	11.51	m/z	-0.000206172	0.000298583	-0.690501	0.492376	0.908298
462.2670	11.00	m/z	2.2437e-05	0.000177346	0.126515	0.899423	0.986527
665.7771	0.57	m/z	-6.11232e-05	0.00014368	-0.425411	0.670912	0.961263
484.2363	12.09	m/z	0.000132703	0.000154283	0.860124	0.390516	0.860495
263.0748	3.35	m/z	7.28651e-05	0.000132061	0.551753	0.581617	0.944342
947.7599	0.55	m/z	-4.47777e-05	0.000139596	-0.320766	0.748659	0.967744
364.1500	5.13	m/z	-3.34087e-05	4.48497e-05	-0.744903	0.457	0.894723
541.4461	16.66	m/z	-0.00030428	0.000178485	-1.70479	0.0894759	0.591562
266.6094	15.29	m/z	0.000122121	0.000134951	0.904934	0.36687	0.851774
738.8518	6.46	m/z	7.57285e-05	5.02436e-05	1.50722	0.132963	0.656936
532.2440	6.39	m/z	7.68661e-05	4.39764e-05	1.74789	0.0816583	0.577593
390.2483	8.85	m/z	-0.000188093	0.000346014	-0.543599	0.587232	0.944342
905.7794	0.55	m/z	-6.42368e-05	0.000142969	-0.449304	0.653614	0.95869
418.1370	13.01	m/z	3.53272e-05	6.20727e-05	0.569126	0.56976	0.941015
682.4285	14.52	m/z	0.000306095	0.00016438	1.86212	0.0637271	0.537623
273.1007	6.51	m/z	-0.00028288	0.000352392	-0.802742	0.423369	0.878073
554.3452	13.01	m/z	1.35676e-05	5.30945e-05	0.255536	0.798511	0.977413
378.2377	5.44	n	-0.000191321	9.35763e-05	-2.04454	0.041903	0.478746
442.1963	2.66	n	3.5845e-05	4.72649e-05	0.758385	0.448905	0.892115
817.7258	0.57	m/z	-5.98681e-05	0.000167071	-0.358338	0.720454	0.96716
572.1866	13.56	m/z	-2.52735e-06	0.000182986	-0.0138117	0.988992	0.999178
299.1389	8.60	m/z	-0.000142614	0.000128817	-1.1071	0.269269	0.799396
226.6125	5.01	m/z	-1.40128e-05	2.8805e-05	-0.48647	0.627042	0.952636
826.5748	19.37	m/z	0.000139853	0.000274201	0.510038	0.610463	0.950253
400.1171	5.01	m/z	-5.38199e-05	0.00013581	-0.396287	0.692217	0.96716
515.9782	11.28	m/z	0.000230825	0.000168308	1.37144	0.172246	0.71811
581.4536	18.42	m/z	2.76478e-05	0.000184453	0.149891	0.881018	0.983939
680.3304	5.97	m/z	5.64049e-05	6.72739e-05	0.838436	0.402553	0.864882
127.0633	4.33	n	5.89426e-05	7.44194e-05	0.792033	0.429061	0.882227
161.1365	6.51	m/z	-9.83393e-05	0.000121141	-0.811777	0.417659	0.874662
588.3654	14.79	m/z	0.000127817	0.000100928	1.26642	0.206496	0.743667
464.2045	7.35	n	2.49969e-05	0.000325139	0.0768807	0.938785	0.993545
744.4439	16.32	m/z	0.000111404	9.87328e-05	1.12833	0.260256	0.795857
601.3193	5.59	m/z	1.21092e-05	4.35993e-05	0.27774	0.781432	0.974774
696.2157	18.85	n	-0.00130399	0.000852023	-1.53047	0.130829	0.654013
513.2759	12.33	n	-8.24402e-05	0.000230998	-0.356887	0.721479	0.96716
666.4698	16.66	m/z	7.98308e-05	0.000132955	0.600433	0.548764	0.934415
403.2549	5.03	m/z	3.8812e-06	3.9643e-05	0.0979039	0.922084	0.990077
792.5376	16.81	m/z	9.79551e-05	0.000357605	0.27392	0.784386	0.975536
277.0051	4.13	m/z	-0.000115337	0.000317528	-0.363233	0.716733	0.96716
961.5779	17.69	m/z	-6.9799e-05	0.000161776	-0.431455	0.666568	0.960241
717.5428	18.93	m/z	7.09297e-05	0.000107652	0.65888	0.51056	0.916075
300.0743	9.13	n	2.16809e-05	5.97129e-05	0.363086	0.716835	0.96716
516.1978	11.13	m/z	-2.3215e-05	4.598e-05	-0.504895	0.614059	0.951784
404.1218	8.40	n	6.10581e-05	5.63761e-05	1.08305	0.279786	0.803857
377.1341	9.45	m/z	-5.89977e-05	5.38565e-05	-1.09546	0.274324	0.801382
1336.7606	6.05	n	-0.000333653	0.000122631	-2.72079	0.00695039	0.260436
246.0284	2.11	m/z	1.59103e-05	2.79835e-05	0.568559	0.570144	0.941015
351.1323	7.30	m/z	-0.000186571	0.000354777	-0.525884	0.599751	0.947515
404.2109	10.93	n	-4.24324e-05	0.000152799	-0.277701	0.781466	0.974774
691.4241	16.06	m/z	0.000237705	0.000152818	1.55548	0.121076	0.641889
295.1052	7.83	n	2.74378e-05	4.73076e-05	0.579988	0.562423	0.93803
765.4162	10.70	m/z	0.000857621	0.000301376	2.84568	0.00519987	0.235178
339.0285	4.91	m/z	9.99125e-05	0.00013813	0.723321	0.471032	0.899262
725.1379	12.16	m/z	6.59557e-05	9.09146e-05	0.725469	0.468825	0.899262
651.4403	16.79	m/z	0.000132934	9.36929e-05	1.41882	0.157143	0.701529
365.1085	2.46	n	-7.07513e-05	5.73441e-05	-1.2338	0.218387	0.752987
243.1531	6.92	m/z	-6.77549e-06	6.13409e-05	-0.110456	0.912132	0.989375
383.7081	6.56	m/z	5.34135e-05	5.79165e-05	0.922251	0.357249	0.848856
599.3466	12.14	m/z	-0.000324418	0.000200977	-1.61421	0.107935	0.625299
366.2022	6.21	m/z	3.61805e-05	0.000117744	0.307281	0.758874	0.969342
682.5741	17.94	m/z	5.054e-05	0.000128587	0.39304	0.694685	0.96716
318.0970	9.23	m/z	2.14221e-05	5.70192e-05	0.3757	0.707445	0.96716
240.2401	15.77	m/z	-0.000108363	0.000103582	-1.04616	0.297	0.813396
462.2022	10.68	m/z	0.000147896	0.000274218	0.539338	0.59018	0.944714
285.0159	4.33	n	6.10259e-06	3.71004e-05	0.164489	0.869474	0.983939
319.1650	6.08	m/z	0.000286377	0.000153834	1.8616	0.0644065	0.537623
313.2522	16.13	m/z	1.43295e-06	0.000213169	0.00672215	0.994646	0.999628
299.2278	10.98	m/z	-0.000359229	0.000112797	-3.18473	0.00162484	0.148998
651.4272	15.14	m/z	5.39657e-05	0.000155936	0.346076	0.729582	0.96716
1035.5953	5.03	n	-0.000155194	7.16536e-05	-2.16589	0.0312253	0.429299
503.2418	10.11	m/z	0.000359501	0.000190412	1.88801	0.0607794	0.536486
358.1259	4.91	m/z	5.09383e-05	5.55682e-05	0.91668	0.360156	0.850191
723.5990	18.90	m/z	-8.55479e-05	8.44471e-05	-1.01304	0.311985	0.822182
748.4387	16.06	m/z	-5.61831e-06	9.02921e-05	-0.0622237	0.950433	0.995995
593.4650	16.98	m/z	0.000332325	0.000214586	1.54868	0.122724	0.643174
844.5668	16.61	m/z	0.000190985	0.000218453	0.874264	0.383045	0.86023
358.1138	7.98	n	2.99271e-05	5.00879e-05	0.597491	0.550698	0.934415
312.0955	4.70	n	-4.63287e-05	0.000101994	-0.454231	0.65004	0.95869
493.2081	12.26	m/z	-1.39983e-05	0.000103989	-0.134613	0.893022	0.984853
377.1341	8.11	m/z	-2.23692e-06	3.95268e-05	-0.0565925	0.954913	0.99688
415.1637	10.13	m/z	-0.000343621	0.000223126	-1.54003	0.124964	0.645916
251.1025	6.46	m/z	0.000279318	0.000109538	2.54996	0.0113457	0.300581
851.5289	17.00	n	7.22309e-05	0.00018507	0.390289	0.696648	0.96716
430.1721	3.66	m/z	2.87149e-05	4.10215e-05	0.699996	0.484554	0.90467
245.1777	10.95	n	4.77189e-05	6.224e-05	0.766692	0.443958	0.888971
282.0646	5.44	m/z	0.000205921	0.000129754	1.587	0.113845	0.630252
399.3618	13.53	m/z	-8.03831e-05	0.000108641	-0.739894	0.460081	0.894723
616.1529	12.64	m/z	0.000325979	0.000207649	1.56986	0.118086	0.639124
434.2834	16.04	m/z	0.000159497	0.000357579	0.446047	0.655965	0.95869
357.1186	1.51	n	8.41092e-05	6.76127e-05	1.24399	0.214621	0.750522
397.2938	13.01	n	1.77559e-05	0.000101268	0.175337	0.860951	0.983562
799.6318	17.66	m/z	0.000264681	0.000124249	2.13025	0.0341434	0.441871
247.1440	9.70	m/z	-7.78618e-05	0.000192222	-0.405062	0.685768	0.966875
298.1138	3.74	n	-2.99646e-05	4.87713e-05	-0.61439	0.539493	0.930015
244.0516	3.39	n	-1.20896e-05	5.85721e-05	-0.206405	0.836635	0.980096
349.1523	10.61	n	7.67357e-05	0.000131927	0.581651	0.561304	0.93803
328.1420	6.94	n	-0.000148395	0.000146692	-1.01162	0.312659	0.822182
388.3055	11.28	m/z	-0.000211897	0.000131945	-1.60595	0.109503	0.627685
209.1284	7.47	m/z	-7.42533e-05	0.000106384	-0.697973	0.485832	0.904994
434.1954	8.85	m/z	-2.47383e-05	7.32194e-05	-0.337865	0.735736	0.96716
311.0767	8.63	n	-8.93319e-05	6.79445e-05	-1.31478	0.189739	0.72692
573.4119	17.66	m/z	-0.00107573	0.00123981	-0.867657	0.389991	0.860495
294.1334	5.36	m/z	0.000129905	8.18579e-05	1.58696	0.113732	0.630252
550.3140	11.87	m/z	9.47873e-05	8.28807e-05	1.14366	0.253813	0.792643
316.2480	11.00	m/z	-6.53629e-05	0.000264755	-0.246881	0.805195	0.977413
124.0506	4.91	m/z	5.30098e-07	0.000276479	0.00191732	0.998472	0.999628
631.2831	5.27	m/z	2.26208e-05	7.79075e-05	0.290354	0.771815	0.9714
675.1966	8.75	m/z	-4.30898e-05	8.01205e-05	-0.537813	0.59117	0.944714
269.1281	16.66	m/z	-0.000150866	0.000120943	-1.24741	0.213371	0.750522
443.2574	5.90	m/z	-4.59073e-05	7.45618e-05	-0.615695	0.538632	0.930015
481.3355	15.51	m/z	0.000152896	0.000140206	1.09051	0.276514	0.801382
561.2718	15.27	n	2.33757e-05	0.000103588	0.225659	0.821644	0.980055
1347.7765	6.79	n	-0.000592206	0.000213368	-2.77551	0.00591491	0.244377
292.2268	11.08	m/z	-4.5784e-05	0.000238914	-0.191634	0.848182	0.982619
707.7579	0.57	m/z	2.31504e-05	0.000154393	0.149945	0.880948	0.983939
291.1111	10.13	m/z	-6.96753e-05	8.45135e-05	-0.824429	0.410449	0.869086
283.1307	10.29	n	5.42065e-06	8.45969e-05	0.0640762	0.948959	0.995538
627.3561	9.53	m/z	2.1338e-05	0.000280688	0.0760202	0.939529	0.993545
317.1529	3.22	m/z	4.19751e-06	3.30037e-05	0.127183	0.898894	0.986527
938.5294	10.01	n	0.000537478	0.000274048	1.96125	0.0511167	0.508154
315.0801	2.61	n	1.33283e-05	5.4696e-05	0.24368	0.80767	0.977413
378.1327	3.49	m/z	-0.000121211	9.12479e-05	-1.32837	0.185217	0.72692
380.1120	2.49	m/z	-0.000384489	0.00017722	-2.16955	0.0309435	0.429299
473.2538	15.49	m/z	-0.000209519	0.000108418	-1.93251	0.0544167	0.519288
743.5257	17.86	m/z	-2.37977e-05	0.000114069	-0.208626	0.834932	0.980096
518.2242	10.36	m/z	-0.000192188	0.000157457	-1.22058	0.223391	0.758863
323.1614	12.28	m/z	5.32646e-05	0.000128664	0.41398	0.679231	0.964782
373.1578	8.73	m/z	5.72973e-05	0.000385532	0.148619	0.882282	0.983939
368.0649	5.29	m/z	8.494e-05	0.000272012	0.312266	0.755367	0.969342
496.1647	11.75	n	0.000237361	0.00134637	0.176297	0.860382	0.983562
657.5063	18.30	m/z	0.000364147	0.000122464	2.97351	0.00322282	0.193829
648.1856	10.77	n	-2.20388e-05	7.27892e-05	-0.302776	0.762302	0.969342
413.1883	4.45	n	3.57949e-05	5.55872e-05	0.643942	0.520178	0.919992
528.2723	6.08	m/z	5.55628e-05	7.81117e-05	0.711326	0.477518	0.903769
446.3758	15.73	n	0.000100304	0.000115382	0.869316	0.385473	0.86023
619.4906	15.62	m/z	-4.65617e-05	0.000129788	-0.358752	0.720078	0.96716
290.1020	5.13	m/z	-1.45856e-06	5.49892e-05	-0.0265246	0.978859	0.998166
605.9068	17.07	m/z	0.000231852	0.000123414	1.87865	0.0614655	0.536486
497.3239	15.10	m/z	0.000120349	0.000100488	1.19765	0.23214	0.766553
399.1251	13.60	m/z	3.45748e-05	0.000173947	0.198766	0.842627	0.981344
302.0003	3.51	m/z	0.000327698	0.000364811	0.898268	0.37241	0.853043
340.2480	11.59	m/z	6.83713e-05	0.000145053	0.471354	0.637937	0.955813
447.2190	14.94	m/z	0.00190081	0.00168078	1.13091	0.261951	0.796523
658.4417	16.64	m/z	-0.000260579	0.00011571	-2.252	0.0251769	0.402708
532.2365	12.28	m/z	0.00012584	0.000188262	0.66843	0.504483	0.911154
552.2372	13.18	n	3.68179e-05	0.000146167	0.251889	0.801331	0.977413
615.0034	10.29	m/z	6.40951e-05	8.84043e-05	0.725022	0.469088	0.899262
209.1284	7.07	m/z	3.041e-06	0.000146842	0.0207094	0.983493	0.998166
399.1657	4.96	n	0.000185588	5.80752e-05	3.19565	0.00156683	0.148998
259.0752	5.67	m/z	-7.62145e-05	0.000172036	-0.443015	0.658156	0.95869
368.1563	3.56	m/z	6.97534e-05	4.19392e-05	1.6632	0.097472	0.60563
165.5511	3.37	m/z	0.000112764	0.000130656	0.86306	0.388925	0.860495
273.0917	10.70	m/z	0.000231317	0.000139022	1.66389	0.0975018	0.60563
636.7340	17.04	m/z	0.000378331	0.000412705	0.916711	0.360632	0.850191
543.2476	8.06	m/z	6.63861e-05	4.44498e-05	1.49351	0.136512	0.664921
278.6276	15.43	m/z	6.58474e-05	0.000114065	0.57728	0.564262	0.938279
260.1490	4.10	m/z	0.000303416	0.00010779	2.81489	0.0052512	0.235872
399.2021	6.44	n	0.000121	6.58855e-05	1.83652	0.0674181	0.544045
602.8247	5.64	m/z	0.00014181	9.67763e-05	1.46534	0.144035	0.67245
304.1784	8.60	n	-7.09777e-05	0.000322478	-0.220101	0.825972	0.980096
466.1973	10.46	m/z	1.17688e-05	4.56696e-05	0.257694	0.796846	0.977413
332.2428	9.78	m/z	-0.000201866	0.00010749	-1.878	0.0614963	0.536486
375.2613	8.27	m/z	0.000762529	0.000617831	1.2342	0.22098	0.753999
396.1694	4.55	m/z	5.13713e-05	4.90024e-05	1.04834	0.295451	0.813396
332.5615	1.38	m/z	5.17937e-05	9.92912e-05	0.521634	0.602367	0.947515
259.0711	4.43	m/z	3.7389e-05	8.99256e-05	0.415777	0.677915	0.963895
679.3858	13.94	m/z	5.58655e-05	0.000189802	0.294335	0.768773	0.970722
304.2116	7.57	m/z	-0.000111944	9.05997e-05	-1.23559	0.217723	0.752984
252.0541	6.66	m/z	1.36895e-06	4.54126e-05	0.0301446	0.975975	0.998166
402.2848	11.18	m/z	-0.000302924	0.000166964	-1.8143	0.0707886	0.553976
931.4690	7.50	n	2.05617e-06	5.93328e-05	0.0346549	0.972381	0.998166
669.3566	7.98	m/z	3.23626e-05	7.7381e-05	0.418225	0.676127	0.962875
486.3173	12.47	m/z	6.93819e-05	0.000101701	0.682214	0.495709	0.909226
563.4941	15.14	m/z	5.00335e-05	0.000145711	0.343375	0.731608	0.96716
627.2448	13.68	m/z	1.21881e-05	4.88852e-05	0.249322	0.803308	0.977413
307.1064	6.05	m/z	-0.000548272	0.000432695	-1.26711	0.206569	0.743667
748.9010	10.36	m/z	-5.35978e-05	8.58665e-05	-0.624199	0.533045	0.927243
237.0216	1.87	n	2.83658e-07	0.00016415	0.00172804	0.998623	0.999628
1293.8024	7.10	n	-7.4652e-05	0.000125212	-0.596203	0.551559	0.934415
384.3025	15.08	n	6.62184e-05	0.000133567	0.495769	0.620479	0.952636
322.1622	10.75	m/z	-1.27502e-05	0.000164687	-0.0774211	0.938357	0.993545
221.0920	6.05	m/z	-3.93673e-05	3.95194e-05	-0.99615	0.3201	0.824202
432.2539	5.18	m/z	4.19727e-06	7.02839e-05	0.0597188	0.952425	0.99688
223.0996	8.55	n	5.05759e-05	0.000120332	0.420302	0.674611	0.962302
713.3858	12.12	m/z	8.2061e-05	0.000106333	0.771737	0.440976	0.888183
442.2049	7.35	n	0.000527549	0.000317466	1.66175	0.0985587	0.606899
360.1551	6.05	m/z	-2.96437e-05	4.83127e-05	-0.61358	0.540027	0.930015
341.1105	7.18	m/z	2.99954e-05	7.32004e-05	0.409771	0.68231	0.965179
426.1636	8.03	n	-0.000242991	8.19622e-05	-2.96467	0.00331028	0.193829
482.2666	5.52	m/z	-0.000315911	0.000109033	-2.8974	0.00408198	0.212457
794.9296	12.62	m/z	-0.000148473	0.000113908	-1.30345	0.193649	0.730728
340.1290	11.26	m/z	-2.49825e-05	5.11148e-05	-0.488752	0.625428	0.952636
607.3088	12.96	m/z	-7.90893e-05	0.000440353	-0.179604	0.857846	0.983562
299.1026	5.80	m/z	3.25865e-05	4.63007e-05	0.703801	0.482184	0.904392
248.1004	3.44	m/z	9.74835e-05	8.71757e-05	1.11824	0.264492	0.79811
143.2093	3.37	n	0.000239817	0.000154053	1.55672	0.120812	0.641889
329.1492	5.25	m/z	-9.6323e-05	0.000149208	-0.645564	0.519129	0.919376
365.3199	15.02	m/z	8.54653e-05	7.7612e-05	1.10119	0.27183	0.800347
397.3463	16.06	m/z	5.58994e-05	0.000110561	0.505597	0.613574	0.951708
620.1619	11.56	m/z	-9.12691e-06	6.46179e-05	-0.141244	0.887786	0.983962
693.4299	16.28	m/z	0.000260804	0.000115757	2.25303	0.0251073	0.402708
457.2859	16.66	m/z	9.14042e-05	0.000148923	0.613767	0.539914	0.930015
660.8126	8.06	m/z	9.51632e-05	6.04918e-05	1.57316	0.116893	0.637229
494.8173	0.59	m/z	0.00017088	0.000166086	1.02887	0.304529	0.815368
354.0786	3.97	m/z	4.88227e-05	5.1293e-05	0.951838	0.34206	0.838195
603.4834	16.98	n	0.000371684	0.000130159	2.8556	0.0046477	0.226176
688.8925	9.78	m/z	-0.00024573	0.0001689	-1.45488	0.146966	0.676247
304.9999	6.10	m/z	-5.44405e-05	0.000153889	-0.353764	0.72399	0.96716
278.6277	15.27	m/z	0.000254387	0.000131713	1.93137	0.0548799	0.52009
416.3157	8.80	m/z	0.000121035	0.000223986	0.54037	0.589919	0.944714
184.6279	4.08	m/z	-0.000203408	8.19745e-05	-2.48136	0.0137183	0.32573
345.1443	6.31	m/z	-7.19433e-05	0.000137312	-0.52394	0.600765	0.947515
511.2752	6.03	m/z	4.89779e-05	7.14962e-05	0.685042	0.493925	0.908601
554.2459	12.74	m/z	-0.000143218	0.000185039	-0.77399	0.439674	0.88801
104.0621	3.37	m/z	-2.70011e-05	5.58638e-05	-0.483338	0.629261	0.952685
260.1133	2.91	m/z	-0.000212012	8.19661e-05	-2.58658	0.0102352	0.292209
866.4650	5.57	n	-0.000247335	9.4831e-05	-2.60817	0.00962742	0.288295
666.8571	12.05	m/z	3.62064e-05	8.94597e-05	0.404723	0.686013	0.966875
345.1685	7.35	n	7.18868e-05	8.42705e-05	0.853048	0.394415	0.862767
629.4231	15.18	m/z	0.000198681	0.00018733	1.06059	0.2902	0.810532
327.0861	3.72	m/z	2.38226e-05	6.93376e-05	0.343574	0.731444	0.96716
617.8808	16.86	m/z	4.57537e-05	0.000126904	0.360539	0.718771	0.96716
585.3972	15.16	m/z	2.4054e-07	0.000166572	0.00144405	0.99885	0.999628
770.4672	6.26	n	0.00184015	0.0015063	1.22163	0.227357	0.761107
907.5382	4.91	n	-0.000356022	0.000117553	-3.02862	0.00270303	0.189201
414.3211	12.12	m/z	-0.000246361	0.000110664	-2.22621	0.0268538	0.406872
555.1830	9.43	n	9.83607e-05	7.80301e-05	1.26055	0.208597	0.746498
783.1004	17.91	m/z	3.18375e-05	0.000155915	0.204198	0.838366	0.980096
293.1949	6.39	n	7.37455e-05	0.000154022	0.478798	0.632483	0.9544
283.6303	13.58	m/z	7.27233e-05	4.79322e-05	1.51721	0.130423	0.653411
347.1558	3.30	m/z	7.90362e-05	0.000141349	0.559156	0.576535	0.942636
280.6074	15.31	m/z	-0.000130712	0.000120068	-1.08865	0.277462	0.802285
373.0487	10.16	m/z	9.32676e-05	0.000220943	0.422134	0.673467	0.962302
466.2216	8.19	m/z	0.000403577	0.000221452	1.82241	0.0695728	0.552371
285.1020	2.76	m/z	-4.71624e-05	0.000105369	-0.447593	0.654818	0.95869
365.1341	7.07	m/z	-1.16338e-05	3.96495e-05	-0.293417	0.769436	0.970722
224.1069	13.16	m/z	2.87151e-05	5.97734e-05	0.4804	0.631346	0.953395
402.6885	0.61	m/z	4.01062e-05	0.000181721	0.220702	0.825515	0.980096
211.1189	1.35	m/z	-0.000121195	0.000106639	-1.13651	0.256788	0.794812
972.7679	0.55	m/z	-5.43757e-05	0.000159349	-0.341236	0.733274	0.96716
287.1024	6.39	m/z	4.81129e-05	6.61735e-05	0.727072	0.467833	0.899262
858.5097	16.52	m/z	0.000109438	0.000105744	1.03493	0.301694	0.814816
933.7571	0.55	n	1.84293e-05	0.000105301	0.175016	0.861214	0.983562
681.2765	7.65	m/z	-0.00016961	0.000156476	-1.08394	0.27945	0.803857
369.2361	4.25	n	-0.000502248	0.000437064	-1.14914	0.253476	0.792643
632.3016	8.01	m/z	5.99556e-05	9.10889e-05	0.65821	0.51099	0.916584
338.0995	11.36	m/z	0.000523039	0.000196025	2.66822	0.00867059	0.278042
337.2255	13.60	m/z	-1.08108e-05	9.68211e-05	-0.111658	0.911181	0.989375
307.1062	4.38	m/z	-1.6973e-05	9.17427e-05	-0.185007	0.853368	0.983311
567.1308	3.82	n	-3.12562e-05	7.21942e-05	-0.432946	0.665412	0.959712
420.2163	6.44	m/z	2.29132e-05	5.4091e-05	0.423606	0.672202	0.962299
347.0436	4.93	m/z	-0.00027749	5.99344e-05	-4.6299	5.78289e-06	0.00800692
463.3541	17.26	m/z	9.05757e-05	0.000158115	0.572847	0.567285	0.939458
487.2335	15.51	m/z	-0.00019666	0.000167196	-1.17623	0.24132	0.777364
262.1104	6.87	m/z	0.000405883	0.000292686	1.38675	0.169918	0.716605
1632.9646	11.41	n	0.000194922	0.000198654	0.98121	0.328069	0.830828
555.3244	15.45	m/z	-2.24706e-05	0.00014072	-0.159683	0.873275	0.983939
221.0644	2.04	m/z	-0.000608848	0.000444699	-1.36912	0.174189	0.71947
285.1555	6.34	m/z	5.56087e-05	7.24279e-05	0.76778	0.443312	0.888971
399.2712	7.60	m/z	-3.53398e-05	0.000117861	-0.299843	0.764536	0.969342
319.6343	13.29	n	-7.99325e-05	0.000203725	-0.392354	0.695119	0.96716
327.1444	4.08	n	6.06857e-05	4.54586e-05	1.33496	0.183051	0.726296
296.8072	9.43	n	0.000381521	0.000166041	2.29775	0.0223799	0.390014
430.3444	15.04	n	4.79562e-05	9.72691e-05	0.493026	0.62241	0.952636
347.1599	7.65	m/z	-0.000208947	0.000121385	-1.72135	0.0864336	0.584153
227.1633	2.91	n	3.80571e-05	6.55931e-05	0.5802	0.56228	0.93803
375.1873	4.86	m/z	0.000111137	0.000152624	0.728177	0.467161	0.899262
316.0159	4.43	m/z	-0.000150465	0.000418114	-0.359866	0.71944	0.96716
283.1075	10.26	m/z	-1.26495e-05	4.68458e-05	-0.270024	0.787355	0.976732
380.0530	4.15	n	3.23484e-05	0.000121034	0.267267	0.789475	0.977413
325.0380	1.42	m/z	-7.11483e-05	7.88126e-05	-0.902753	0.367489	0.851774
404.1450	7.65	m/z	1.09763e-06	4.75083e-05	0.0231039	0.981585	0.998166
451.2346	5.42	m/z	-2.04875e-05	4.68839e-05	-0.436983	0.662485	0.959712
360.1680	3.64	m/z	7.09494e-05	0.000144381	0.491403	0.623554	0.952636
245.1455	6.92	n	-0.000331258	0.000179146	-1.8491	0.0655879	0.539681
499.2946	17.24	m/z	5.9622e-06	0.000119495	0.0498949	0.960244	0.997618
376.1267	6.51	n	9.47611e-06	5.05594e-05	0.187425	0.851473	0.983311
312.1915	8.60	m/z	8.31846e-05	0.000164867	0.504557	0.614301	0.951919
264.1956	9.93	m/z	0.000160294	8.98905e-05	1.78321	0.0757138	0.566943
562.8374	11.03	m/z	-7.494e-06	0.000150584	-0.0497663	0.960348	0.997618
556.1422	2.76	m/z	-0.00010052	0.000186456	-0.53911	0.590325	0.944714
605.8557	11.56	m/z	5.91837e-05	0.00012222	0.48424	0.628629	0.952636
289.1948	4.28	m/z	6.41397e-06	3.24223e-05	0.197826	0.843335	0.981539
320.0554	3.14	n	7.09952e-05	4.92431e-05	1.44173	0.150577	0.684585
953.7001	0.57	m/z	-0.000130601	0.000133912	-0.975269	0.33075	0.831695
303.1701	9.41	m/z	0.000285953	0.000141124	2.02625	0.0437558	0.484714
265.6199	15.14	m/z	-1.76225e-05	0.000108898	-0.161825	0.871574	0.983939
691.4388	16.72	m/z	0.000339698	0.000238588	1.42378	0.156	0.697484
708.4440	14.88	m/z	0.000141588	0.000175938	0.804763	0.421917	0.877672
280.1421	5.39	n	4.18195e-05	5.40457e-05	0.77378	0.439761	0.88801
777.6625	12.47	m/z	-1.60869e-05	0.000107901	-0.14909	0.881601	0.983939
415.3204	13.75	m/z	-0.000170565	7.44816e-05	-2.29002	0.0228182	0.391071
661.3591	6.64	m/z	-0.000277019	0.000127866	-2.16647	0.0311909	0.429299
459.0919	1.42	m/z	5.23459e-05	9.40386e-05	0.556642	0.578254	0.943525
331.1974	3.79	m/z	-2.32791e-05	5.79443e-05	-0.40175	0.688197	0.96716
294.6297	2.99	m/z	2.89451e-05	4.17386e-05	0.693486	0.488621	0.906224
537.3548	17.16	m/z	0.00011489	8.68248e-05	1.32324	0.186915	0.72692
120.1631	3.37	m/z	-0.000107287	0.000110388	-0.97191	0.331995	0.832557
279.3176	14.79	m/z	0.000217625	0.00012212	1.78206	0.0759147	0.567026
280.1219	4.68	n	-3.81874e-06	0.000107798	-0.0354248	0.971768	0.998166
266.1053	12.12	n	-0.000108117	6.96713e-05	-1.55181	0.121919	0.643174
591.3300	7.81	m/z	9.64982e-05	7.02387e-05	1.37386	0.170663	0.716605
712.4392	15.49	m/z	7.9449e-05	0.000112121	0.708597	0.479251	0.904379
668.4125	15.57	m/z	0.000128937	6.85554e-05	1.88077	0.0611213	0.536486
498.2519	12.91	m/z	0.000209157	0.000154324	1.35531	0.176518	0.71947
664.3645	6.15	m/z	4.65536e-05	5.99982e-05	0.775916	0.438501	0.88801
388.1728	6.41	m/z	5.62696e-05	6.05593e-05	0.929165	0.353662	0.845556
213.0950	8.19	m/z	-0.000108893	0.000108451	-1.00407	0.316274	0.823059
525.2551	10.26	m/z	0.000290749	0.000184925	1.57225	0.117905	0.639124
502.2902	15.43	n	-4.34596e-05	0.000179953	-0.241506	0.809363	0.977413
491.1705	11.66	m/z	0.000113127	0.000134507	0.841051	0.401114	0.864882
259.0152	6.76	m/z	0.000149953	0.000351188	0.426989	0.669817	0.960985
332.2429	10.01	m/z	-0.000256909	0.000110461	-2.32579	0.0207992	0.376651
469.3634	15.10	m/z	-1.17547e-05	0.000212108	-0.0554185	0.955857	0.99688
308.1005	8.32	n	3.40656e-05	7.99877e-05	0.425885	0.670542	0.961263
536.2637	10.77	m/z	0.000437205	0.000290714	1.5039	0.13434	0.660313
300.1916	6.97	m/z	1.71042e-05	5.19457e-05	0.32927	0.742216	0.96716
517.7489	5.74	m/z	5.1434e-05	0.000128696	0.399656	0.689737	0.96716
443.1575	14.13	m/z	1.90916e-05	0.000105625	0.18075	0.856705	0.983562
864.6274	16.81	m/z	-0.000155497	0.000111779	-1.39111	0.165444	0.713475
304.0926	3.56	m/z	1.78029e-05	4.1759e-05	0.426325	0.670223	0.961146
258.1698	5.57	m/z	0.000184143	9.78604e-05	1.88169	0.0609949	0.536486
588.2123	6.94	m/z	-9.25556e-05	0.000101308	-0.913609	0.361765	0.850824
357.1054	6.05	m/z	-3.86679e-05	4.16843e-05	-0.927637	0.354453	0.845889
271.9961	6.89	m/z	0.000585484	0.00037655	1.55487	0.124987	0.645916
412.7109	5.90	m/z	-0.000275206	9.61439e-05	-2.86244	0.00454487	0.225651
277.6682	5.29	m/z	-0.000316115	0.000101393	-3.11772	0.00202983	0.160882
248.0916	5.67	m/z	3.23972e-06	0.00012131	0.0267061	0.978716	0.998166
539.4071	18.98	m/z	0.000194389	0.000107105	1.81494	0.0707363	0.553976
441.0876	5.29	m/z	2.85625e-05	0.000112649	0.253552	0.80005	0.977413
368.1273	4.40	m/z	0.000530774	0.000341172	1.55574	0.121214	0.642104
724.6363	12.16	m/z	-2.14201e-05	9.40976e-05	-0.227637	0.820111	0.980009
262.6364	14.88	m/z	-2.32198e-05	0.000108648	-0.213715	0.830956	0.980096
341.6793	3.44	m/z	4.51071e-05	6.83053e-05	0.660375	0.509596	0.915555
235.0647	1.85	m/z	-0.00159011	0.00150118	-1.05924	0.292718	0.813066
293.0355	2.89	m/z	0.000189762	0.000269645	0.703747	0.482312	0.904392
260.1490	4.45	m/z	0.000272149	0.000125468	2.16908	0.0309799	0.429299
622.4437	16.30	m/z	4.90858e-05	0.000107135	0.458167	0.647229	0.958481
603.4866	17.36	m/z	0.000402577	0.00017336	2.3222	0.0214076	0.380562
641.4420	18.40	m/z	-2.51922e-05	0.000218988	-0.115039	0.908552	0.989249
634.8458	7.78	m/z	6.87055e-05	8.86278e-05	0.775214	0.438917	0.88801
236.0229	5.44	m/z	0.000213804	0.000141489	1.51109	0.13261	0.656345
365.1818	4.52	m/z	6.6265e-05	5.26243e-05	1.25921	0.20908	0.74657
326.1458	3.82	m/z	-5.01453e-05	6.66652e-05	-0.752197	0.452611	0.894588
283.0851	9.53	m/z	-0.000123172	0.000115648	-1.06506	0.287833	0.808948
257.1494	3.77	m/z	3.03654e-05	0.00011693	0.259688	0.795309	0.977413
372.1011	10.83	m/z	0.000213122	8.60169e-05	2.47767	0.0138577	0.32573
358.1758	8.29	m/z	-0.000103219	8.18857e-05	-1.26053	0.208605	0.746498
288.2167	8.80	m/z	0.000133351	0.000137381	0.970659	0.332617	0.832557
656.8583	8.27	m/z	-5.90967e-06	0.000118208	-0.0499938	0.960166	0.997618
539.7438	6.92	m/z	8.45697e-05	9.09276e-05	0.930078	0.35319	0.845556
233.0644	5.15	m/z	-0.000455967	0.000335924	-1.35735	0.176199	0.71947
871.8827	7.86	m/z	5.89546e-05	0.00020236	0.291336	0.771134	0.971087
343.2086	5.34	m/z	-9.10775e-06	8.03103e-05	-0.113407	0.909795	0.989249
423.1712	8.37	m/z	-0.000199665	0.000317052	-0.629754	0.530105	0.925676
528.8107	10.08	m/z	0.000175044	0.00011753	1.48936	0.138535	0.667094
324.1340	8.71	m/z	-5.28361e-05	0.000223753	-0.236136	0.814048	0.978172
462.1336	4.96	n	0.00140502	0.000471329	2.98096	0.00405964	0.212457
341.1853	3.82	n	-3.86395e-05	0.000104291	-0.370496	0.711313	0.96716
372.2743	11.80	m/z	-6.1445e-05	0.000302625	-0.20304	0.839264	0.980096
542.2069	7.13	m/z	-0.000285577	0.000112129	-2.54685	0.0114446	0.300581
265.1181	4.33	m/z	5.51684e-05	6.04899e-05	0.912026	0.362597	0.850824
181.1335	10.33	m/z	-2.8808e-05	0.000101718	-0.283215	0.777237	0.973163
243.6082	1.60	m/z	3.57531e-05	6.0093e-05	0.594964	0.552383	0.934681
312.0388	5.92	m/z	4.43828e-05	8.13123e-05	0.545832	0.585648	0.944342
737.4470	15.16	m/z	0.000165834	0.000162493	1.02057	0.30922	0.818856
395.1447	7.23	m/z	-4.63546e-06	3.15277e-05	-0.147028	0.883223	0.983939
1232.6287	10.46	n	0.000578249	0.000304454	1.8993	0.0593135	0.532847
374.1092	1.58	m/z	6.37688e-06	0.000108286	0.0588891	0.953086	0.99688
400.8365	8.24	m/z	3.5034e-05	3.94005e-05	0.889175	0.374728	0.854461
180.1212	6.39	m/z	0.00014448	0.000161823	0.892826	0.372773	0.853089
542.2532	12.36	m/z	0.000163581	0.000211513	0.773383	0.440073	0.88801
202.0742	7.20	n	0.000135695	7.28605e-05	1.8624	0.0636704	0.537623
480.2011	8.24	m/z	0.000380112	0.000190286	1.99758	0.0468287	0.497024
932.2593	0.55	n	9.28372e-06	0.000118057	0.0786373	0.937389	0.993545
351.1616	9.35	m/z	-0.000905239	0.000211173	-4.28671	2.5538e-05	0.0239255
366.2637	11.92	m/z	0.000159906	0.000117182	1.3646	0.17363	0.71947
532.2672	11.95	m/z	-2.23671e-05	7.40421e-05	-0.302086	0.762827	0.969342
537.7463	5.05	m/z	0.000132588	6.41709e-05	2.06617	0.039799	0.466761
533.2920	17.07	m/z	0.000186251	0.000138967	1.34025	0.181342	0.726296
468.2357	10.11	m/z	0.000390419	0.000293631	1.32962	0.184894	0.72692
772.8922	12.16	m/z	-2.37669e-05	9.60005e-05	-0.24757	0.804666	0.977413
290.1021	7.20	m/z	1.63977e-05	5.9294e-05	0.276549	0.782345	0.974774
598.2988	11.08	m/z	0.000709441	0.00032712	2.16875	0.0317789	0.432377
276.1010	1.76	m/z	-0.000358842	0.000198488	-1.80788	0.0718471	0.555425
466.1973	9.88	m/z	-3.48181e-06	4.21237e-05	-0.0826567	0.934188	0.993545
798.4246	12.24	m/z	-8.3711e-06	9.57213e-05	-0.0874529	0.93038	0.991942
294.1558	3.56	m/z	1.95632e-06	4.78294e-05	0.0409021	0.967405	0.998166
558.7752	7.65	m/z	4.93744e-05	5.36823e-05	0.919753	0.358551	0.850191
365.7316	13.39	m/z	-1.75328e-05	0.000178162	-0.0984097	0.921693	0.990077
225.1232	5.52	m/z	0.000129153	6.29062e-05	2.05311	0.0410584	0.474887
399.1097	7.02	n	5.63143e-05	0.000188606	0.298581	0.7655	0.969342
371.1921	0.98	m/z	8.21598e-05	0.000109272	0.751884	0.452806	0.894588
246.1004	7.45	n	0.000299664	9.18246e-05	3.26343	0.00124756	0.144655
268.1764	4.08	m/z	-0.000178869	8.94339e-05	-2.00002	0.0465344	0.496216
452.1815	10.80	m/z	-6.39815e-05	4.81623e-05	-1.32846	0.185188	0.72692
322.1064	1.96	m/z	-9.06682e-06	9.92134e-05	-0.091387	0.927255	0.990863
436.1256	6.89	n	0.000480286	0.00040397	1.18891	0.236093	0.771834
356.2294	17.44	m/z	-0.000142409	0.000107136	-1.32924	0.185127	0.72692
809.2409	0.57	m/z	-0.000132033	0.00013135	-1.0052	0.316098	0.823059
428.8559	5.36	m/z	2.07438e-05	4.53675e-05	0.45724	0.647879	0.958553
829.1363	17.07	m/z	7.69525e-05	0.000206261	0.373083	0.709513	0.96716
781.3912	8.37	m/z	1.21393e-05	8.6844e-05	0.139783	0.88894	0.984427
532.1928	8.90	m/z	1.88353e-06	6.46302e-05	0.0291433	0.976773	0.998166
426.2249	8.06	m/z	3.17867e-05	4.70776e-05	0.675197	0.500148	0.909601
668.4146	14.30	m/z	6.4841e-05	0.000141904	0.456937	0.64814	0.958553
354.2315	10.49	n	-0.000243398	0.000168981	-1.44039	0.15096	0.684585
331.1697	4.52	m/z	5.54846e-05	4.87224e-05	1.13879	0.255835	0.794812
607.3663	13.06	m/z	0.000214968	0.00020142	1.06726	0.287513	0.808948
378.2636	12.79	m/z	4.07124e-05	0.00014572	0.279388	0.780173	0.974319
289.0946	9.08	n	-6.62204e-05	0.000105859	-0.625553	0.532159	0.926278
256.1289	4.63	m/z	6.92243e-06	9.24502e-05	0.0748774	0.94037	0.993545
475.3628	15.38	m/z	0.000297803	0.000132678	2.24455	0.0263005	0.406289
318.1657	5.08	m/z	-1.13467e-05	7.47062e-05	-0.151884	0.879396	0.983939
352.0993	5.44	n	-0.000220777	0.000182157	-1.21202	0.226708	0.760487
257.1898	13.04	m/z	8.74069e-05	5.9877e-05	1.45977	0.145555	0.67548
410.1226	1.51	m/z	-0.000123531	0.000111327	-1.10963	0.26818	0.799396
463.4483	19.45	m/z	2.56792e-05	0.000131438	0.195372	0.845267	0.981804
317.1530	3.89	m/z	-6.95305e-07	3.58589e-05	-0.01939	0.984545	0.998166
556.3609	13.27	m/z	0.000115492	7.66393e-05	1.50696	0.13303	0.656936
361.0788	11.75	m/z	-0.0002059	0.000241545	-0.85243	0.395485	0.863568
705.4541	16.88	m/z	0.000340535	0.000195748	1.73966	0.0834959	0.579374
1047.5951	7.47	n	7.56992e-05	7.14886e-05	1.0589	0.290625	0.810684
620.3911	16.02	m/z	4.72946e-05	0.000102868	0.459759	0.646076	0.958352
978.7078	0.57	m/z	-1.46954e-05	0.000107209	-0.137073	0.891106	0.984853
505.4225	19.50	m/z	-0.000148301	0.00013177	-1.12545	0.261643	0.796416
355.1262	7.45	m/z	-7.04355e-05	0.000151386	-0.465272	0.642125	0.956878
460.2079	7.13	m/z	0.000234885	0.000161452	1.45483	0.146945	0.676247
477.2672	9.75	m/z	-6.06505e-05	0.000283642	-0.213828	0.830913	0.980096
395.2943	13.32	m/z	-0.000160406	0.000111351	-1.44055	0.150919	0.684585
351.1987	12.81	m/z	1.01928e-05	0.000448977	0.0227022	0.981907	0.998166
286.2123	10.01	m/z	-2.33737e-05	9.74154e-05	-0.239939	0.810566	0.977413
611.3367	11.59	m/z	0.000135272	0.000188479	0.717703	0.474049	0.899908
725.3671	9.25	m/z	6.5426e-05	0.000102234	0.639963	0.522769	0.921095
241.0946	4.13	m/z	2.42838e-05	8.02625e-05	0.302555	0.76247	0.969342
291.1297	15.29	m/z	0.000120351	0.000125429	0.959518	0.338407	0.83728
795.8856	8.40	m/z	0.000166025	7.2692e-05	2.28395	0.0231812	0.391071
521.2935	10.01	m/z	-0.000444272	0.000404465	-1.09842	0.274277	0.801382
257.0211	5.05	n	6.88088e-05	5.77551e-05	1.19139	0.234583	0.770549
507.9023	10.88	m/z	0.000209839	0.000145607	1.44113	0.151659	0.686387
631.2396	14.18	m/z	-2.66346e-05	0.000120563	-0.220919	0.825335	0.980096
358.2584	9.18	m/z	-0.000226463	0.000231281	-0.979167	0.328488	0.830828
470.1922	11.54	m/z	-4.22409e-05	8.49123e-05	-0.497464	0.61928	0.952636
498.1871	8.55	m/z	1.63803e-06	4.36881e-05	0.0374938	0.97012	0.998166
519.2565	12.84	m/z	-0.000191513	0.000276064	-0.693727	0.488505	0.906224
361.1484	3.62	m/z	3.26418e-05	4.41193e-05	0.739853	0.460054	0.894723
581.0679	11.69	m/z	0.000135995	9.60375e-05	1.41607	0.157976	0.70165
673.2475	9.18	m/z	-3.34492e-05	0.000102185	-0.327338	0.743694	0.96716
715.2583	9.45	m/z	4.87132e-05	0.000110774	0.439752	0.660496	0.959024
478.7561	6.41	m/z	4.21059e-05	7.35737e-05	0.572295	0.567614	0.939529
289.1182	5.97	m/z	-2.59657e-05	5.12297e-05	-0.506848	0.61269	0.950785
560.0042	11.49	m/z	0.000146345	0.000172447	0.848638	0.397426	0.863591
419.8436	8.22	m/z	9.00746e-05	5.66775e-05	1.58925	0.113215	0.629996
212.0609	4.98	m/z	0.000117976	0.000107582	1.09661	0.273821	0.801382
436.2159	13.04	n	8.95415e-05	0.000199936	0.44785	0.654664	0.95869
503.3259	17.46	m/z	-6.99321e-05	0.000102034	-0.685381	0.493728	0.908601
451.3180	16.72	m/z	6.11197e-05	0.0001003	0.609367	0.542811	0.93203
312.1344	15.29	m/z	0.000142625	0.000123252	1.15718	0.24847	0.78859
467.4028	18.02	n	-0.000143114	0.000154771	-0.92468	0.356021	0.847164
417.1330	10.75	m/z	5.71659e-05	6.26161e-05	0.912958	0.362107	0.850824
505.6157	6.23	m/z	-2.49649e-05	7.2036e-05	-0.346562	0.7292	0.96716
280.0617	11.90	n	-7.7328e-05	0.000140201	-0.55155	0.581728	0.944342
415.3203	13.53	m/z	5.72036e-05	6.95533e-05	0.822442	0.411576	0.869697
373.1243	9.01	m/z	-3.3361e-05	3.66339e-05	-0.91066	0.363315	0.850824
463.2324	11.95	m/z	5.41235e-05	0.000151891	0.356332	0.721888	0.96716
615.2447	13.51	m/z	2.34601e-05	0.000117867	0.199038	0.842393	0.981246
708.2553	0.75	m/z	6.38691e-05	0.000112932	0.565555	0.572243	0.941015
305.0766	3.49	m/z	3.88762e-05	8.36382e-05	0.464814	0.642452	0.956878
293.1949	6.00	n	0.000101445	0.000148834	0.681594	0.496102	0.909226
464.1914	9.53	m/z	-0.000166388	0.000209664	-0.793592	0.428273	0.881548
347.1559	2.86	m/z	7.10817e-05	0.000156874	0.453115	0.650842	0.95869
392.0267	1.58	n	0.00010376	0.000159359	0.651108	0.51557	0.917863
452.1814	9.30	m/z	-8.74976e-06	5.18124e-05	-0.168874	0.866027	0.983939
512.2541	5.36	m/z	-0.000273774	0.000144521	-1.89435	0.0592886	0.532847
502.2277	4.78	m/z	4.81176e-05	5.142e-05	0.935774	0.350261	0.843156
362.1344	9.08	m/z	0.000101826	5.2088e-05	1.95489	0.051664	0.511801
428.1105	12.81	n	8.29566e-05	0.000542088	0.153032	0.878732	0.983939
463.3180	17.02	m/z	0.000111889	0.000150339	0.744243	0.457412	0.894723
262.6346	15.31	m/z	-5.95924e-05	9.85889e-05	-0.604453	0.546249	0.933077
1079.6228	5.44	n	-0.000318151	0.000154902	-2.05389	0.0409944	0.474887
348.1052	7.93	m/z	-3.05617e-05	6.86383e-05	-0.445257	0.656503	0.95869
707.4700	17.00	m/z	0.000610087	0.000202214	3.01703	0.00286645	0.191818
247.1077	5.36	m/z	8.60931e-06	6.50501e-05	0.132349	0.89481	0.985572
821.6089	16.90	m/z	3.32447e-05	0.000101311	0.328146	0.743079	0.96716
271.1075	5.82	m/z	1.32352e-05	6.23036e-05	0.21243	0.831937	0.980096
374.1456	4.40	m/z	6.09555e-05	5.5641e-05	1.09551	0.274301	0.801382
775.5591	16.40	m/z	0.000132123	0.000130264	1.01427	0.31147	0.821648
292.2269	11.49	m/z	0.000505061	0.000212295	2.37905	0.0182487	0.367796
174.0361	1.35	m/z	-2.93847e-05	9.60109e-05	-0.306056	0.759806	0.969342
737.6257	16.60	m/z	-2.56223e-05	0.000146272	-0.175169	0.861125	0.983562
363.1547	9.96	m/z	-3.41848e-05	6.57237e-05	-0.52013	0.603414	0.947515
514.1821	9.13	m/z	-1.07208e-05	0.000110232	-0.097256	0.922599	0.990077
582.3861	12.84	m/z	2.89215e-05	0.000112459	0.257175	0.79725	0.977413
542.2069	8.87	m/z	-0.000127221	0.000129422	-0.982998	0.326533	0.829038
402.1770	5.52	m/z	3.61741e-05	4.69184e-05	0.771	0.441405	0.888272
561.2587	7.25	n	-0.00168753	0.00065307	-2.584	0.0117379	0.303332
336.1414	10.21	m/z	5.36821e-05	0.000139983	0.383491	0.701672	0.96716
276.1956	10.13	m/z	0.000255414	0.000250937	1.01784	0.309795	0.819548
713.6365	12.12	m/z	8.8406e-05	0.000105282	0.839703	0.401874	0.864882
268.0901	1.42	m/z	2.72308e-05	8.95092e-05	0.304223	0.7612	0.969342
662.2409	9.16	m/z	-8.18588e-05	9.11121e-05	-0.898441	0.36984	0.852144
618.3415	13.89	m/z	0.000569419	0.000551906	1.03173	0.303977	0.815253
622.4072	16.54	m/z	0.000221523	0.000127576	1.7364	0.0837145	0.579374
274.2254	9.33	n	-0.000141748	0.000196285	-0.722152	0.470907	0.899262
240.1837	7.30	n	4.74164e-05	0.000234475	0.202223	0.839943	0.980496
372.1909	12.52	n	0.000214918	0.000176887	1.215	0.225667	0.759419
201.1022	9.90	m/z	0.000964708	0.000646488	1.49223	0.138696	0.667094
521.5121	17.73	m/z	-0.000144654	8.52619e-05	-1.69659	0.0911959	0.59578
647.3615	8.66	m/z	5.28991e-05	6.44895e-05	0.820274	0.412811	0.870471
237.1232	4.38	m/z	0.000147028	7.51448e-05	1.9566	0.0514612	0.510564
274.0820	5.87	m/z	4.35554e-05	9.80201e-05	0.444352	0.657157	0.95869
387.6981	4.30	m/z	6.6874e-05	5.79457e-05	1.15408	0.249523	0.790253
302.1021	8.40	m/z	3.94137e-05	8.03396e-05	0.490589	0.624129	0.952636
722.5421	16.52	m/z	0.000291402	0.000197133	1.4782	0.140897	0.671024
493.2269	10.77	m/z	0.000178812	0.000196543	0.909784	0.36434	0.850824
299.2729	13.53	m/z	-6.73227e-05	0.000107798	-0.624524	0.532872	0.927188
710.3466	9.48	m/z	0.000111302	8.18641e-05	1.35959	0.175151	0.71947
389.2592	13.48	m/z	0.000194615	0.00036398	0.534686	0.59336	0.94581
281.1485	1.92	n	-1.58691e-05	0.000109363	-0.145104	0.884741	0.983939
599.8433	5.77	m/z	2.4094e-05	6.5149e-05	0.369829	0.71181	0.96716
568.1603	9.68	m/z	-6.78756e-05	6.10641e-05	-1.11155	0.267356	0.799396
621.3402	11.33	m/z	0.000264892	0.00020173	1.3131	0.191102	0.727154
203.1429	16.90	m/z	5.50415e-05	8.95525e-05	0.614629	0.539695	0.930015
269.6155	15.10	m/z	-4.53218e-07	0.000238724	-0.0018985	0.99849	0.999628
525.7828	5.47	m/z	-0.000287453	0.00011279	-2.54857	0.0113922	0.300581
404.9028	5.31	m/z	2.53236e-05	0.000172197	0.147062	0.883202	0.983939
533.2930	12.84	m/z	0.000192582	0.00021897	0.879488	0.380612	0.858045
494.2958	10.53	m/z	0.000101439	0.000124042	0.817778	0.414256	0.871204
235.1053	4.73	m/z	0.000147655	5.90682e-05	2.49973	0.0130432	0.318051
380.0982	7.62	n	3.07802e-05	0.000106958	0.287779	0.773745	0.971749
423.1873	6.46	m/z	-3.54119e-06	0.000167968	-0.0210825	0.983196	0.998166
457.5768	5.74	m/z	-0.000228905	0.000117592	-1.94661	0.0526581	0.513247
427.9256	10.77	m/z	4.592e-06	0.000162233	0.0283049	0.977455	0.998166
412.2844	11.97	m/z	-4.20417e-06	0.000139281	-0.0301848	0.975943	0.998166
390.2636	9.53	m/z	4.81554e-05	0.000160561	0.299919	0.764539	0.969342
448.7761	11.21	m/z	8.60737e-05	0.000131059	0.656757	0.511923	0.917059
519.7828	6.64	m/z	3.89098e-05	7.91309e-05	0.491714	0.623335	0.952636
287.1348	3.92	m/z	0.000115445	8.00118e-05	1.44285	0.150261	0.683839
243.1127	8.09	m/z	-1.70205e-05	6.40971e-05	-0.265542	0.790802	0.977413
251.0661	5.34	m/z	1.56801e-06	7.31472e-05	0.0214363	0.982914	0.998166
618.3453	6.87	m/z	1.29096e-07	6.33066e-05	0.00203923	0.998374	0.999628
646.8457	7.42	m/z	-0.000779353	0.0002543	-3.06469	0.00241479	0.174024
284.6563	16.02	m/z	0.000105765	0.000102426	1.0326	0.302867	0.814816
658.7905	0.57	m/z	4.29331e-05	0.000145819	0.294427	0.768709	0.970722
431.1925	5.49	m/z	-0.000336262	0.000100632	-3.3415	0.000955154	0.133274
225.1233	3.94	m/z	0.000118772	0.000148952	0.797385	0.425952	0.880515
475.3779	14.79	m/z	1.58486e-05	0.000129646	0.122245	0.902832	0.987189
312.2167	10.08	m/z	0.00015508	0.00010595	1.46371	0.144477	0.67245
442.1891	7.37	m/z	-8.3766e-06	0.000164434	-0.0509422	0.959412	0.997618
542.3259	10.21	m/z	-0.000259951	0.000252305	-1.03031	0.303899	0.815253
489.3572	13.94	m/z	0.000266708	0.000143358	1.86044	0.0639878	0.537623
181.1335	7.07	m/z	-5.72251e-05	0.000106055	-0.539581	0.589946	0.944714
286.6266	3.44	m/z	-1.83928e-06	4.35942e-05	-0.0421908	0.966379	0.998166
442.2193	8.63	m/z	0.000119135	8.99157e-05	1.32496	0.186344	0.72692
427.5663	6.31	m/z	-0.000285323	0.000118762	-2.40248	0.0169861	0.357542
521.2934	10.64	m/z	3.55012e-05	0.000512807	0.0692293	0.944957	0.99391
449.3411	18.49	m/z	0.000297008	0.00017459	1.70118	0.0903097	0.592844
633.4120	14.45	m/z	-6.03263e-05	0.000184535	-0.32691	0.744085	0.96716
287.0788	4.45	m/z	-0.000142374	0.000201671	-0.705972	0.481015	0.904392
310.1734	6.36	m/z	-2.27619e-05	7.70899e-05	-0.295265	0.768026	0.970665
368.1344	13.18	n	-2.76355e-05	5.52075e-05	-0.500574	0.617093	0.952636
903.4152	9.56	m/z	0.000241119	0.000370344	0.651067	0.515786	0.917863
581.3185	11.69	m/z	7.07746e-05	9.72501e-05	0.727758	0.467424	0.899262
647.3622	7.93	m/z	4.62217e-05	8.41346e-05	0.549378	0.58322	0.944342
238.0952	6.76	n	-2.32857e-05	4.76672e-05	-0.488504	0.625603	0.952636
445.7823	16.28	m/z	0.000112509	0.000122566	0.917941	0.359703	0.850191
630.4101	16.74	m/z	2.97839e-06	8.01229e-05	0.0371728	0.970376	0.998166
247.1076	9.16	m/z	9.19508e-05	0.000100575	0.91425	0.361429	0.850773
293.1129	5.34	m/z	-0.000124799	0.000102609	-1.21626	0.22501	0.758863
601.2961	5.95	m/z	9.39545e-05	6.21647e-05	1.51138	0.131901	0.65531
270.1810	10.01	m/z	-0.000128565	7.67535e-05	-1.67504	0.0951243	0.602965
376.1501	6.99	m/z	-5.30008e-05	7.28215e-05	-0.727819	0.467377	0.899262
556.3216	11.08	m/z	-0.000115474	0.000132145	-0.873845	0.383062	0.86023
247.1055	4.58	n	5.55804e-05	5.58771e-05	0.99469	0.320808	0.824397
578.3687	13.06	m/z	-5.11451e-05	0.000194811	-0.262538	0.79319	0.977413
401.3047	14.35	m/z	-7.49473e-05	8.93499e-05	-0.838807	0.402345	0.864882
260.1172	5.36	n	6.55588e-05	8.34804e-05	0.78532	0.432978	0.88445
428.5821	5.42	m/z	-4.40722e-05	0.000132389	-0.332898	0.739481	0.96716
202.0974	6.00	m/z	2.91377e-05	0.000105765	0.275494	0.783155	0.974774
165.0818	14.16	m/z	-0.000305046	0.00027561	-1.1068	0.269702	0.799921
303.0748	8.90	m/z	0.000159814	0.000105634	1.5129	0.131514	0.65531
482.3991	16.34	m/z	0.000112848	0.000198977	0.567139	0.571256	0.941015
183.0845	4.10	m/z	0.000156444	0.000175387	0.891994	0.373543	0.853232
310.6113	10.01	m/z	-0.000867311	0.000454096	-1.90997	0.0577357	0.531784
369.1418	12.14	m/z	-7.443e-06	5.89231e-05	-0.126317	0.899578	0.986527
325.1156	8.55	m/z	-7.90452e-05	0.000112057	-0.705399	0.481191	0.904392
213.1728	3.89	n	-5.9892e-06	9.82273e-05	-0.0609729	0.951427	0.996641
704.7156	11.92	m/z	-0.000302484	0.000117505	-2.57421	0.010633	0.296458
350.1202	11.66	m/z	7.68656e-05	0.000101043	0.76072	0.447511	0.890946
213.6305	4.68	m/z	-0.000163659	8.0503e-05	-2.03295	0.0430692	0.480125
804.6745	12.40	m/z	0.00011477	0.000113407	1.01202	0.312525	0.822182
484.9354	5.52	m/z	-3.84875e-05	0.000188908	-0.203737	0.838731	0.980096
289.1181	7.20	m/z	6.47609e-06	5.44689e-05	0.118895	0.90545	0.987189
680.8461	8.50	m/z	0.00017959	0.00010736	1.67277	0.095589	0.603924
320.1006	7.23	n	-1.614e-05	7.8022e-05	-0.206865	0.836276	0.980096
362.6845	4.15	m/z	2.6672e-05	8.6403e-05	0.308693	0.757801	0.969342
453.2455	6.15	m/z	-1.45812e-05	0.000122554	-0.118978	0.905387	0.987189
297.1233	9.25	m/z	3.75275e-05	6.82642e-05	0.54974	0.582968	0.944342
243.1702	4.45	m/z	4.66022e-05	4.39903e-05	1.05937	0.290409	0.810684
586.4227	16.06	m/z	-0.000138201	0.000111341	-1.24124	0.215838	0.750522
263.1025	5.95	m/z	8.97781e-05	7.29477e-05	1.23072	0.219536	0.752991
469.1845	14.35	m/z	5.31685e-05	0.000117928	0.450856	0.652476	0.95869
695.9304	16.28	m/z	0.000159554	0.000112004	1.42454	0.155659	0.697484
398.8716	6.76	m/z	-0.000392349	0.000109783	-3.57386	0.000419156	0.100336
432.3226	12.33	m/z	-0.000102626	0.000203977	-0.503125	0.615339	0.952623
514.5908	11.03	m/z	0.00020516	0.000126668	1.61967	0.107447	0.625299
634.3689	15.71	m/z	-0.000133473	0.000121891	-1.09502	0.274567	0.801382
238.1240	4.10	m/z	-1.2543e-06	7.25327e-05	-0.0172929	0.986216	0.998166
412.1947	16.15	m/z	-4.3129e-05	0.000314237	-0.13725	0.890984	0.984853
668.4130	16.13	m/z	2.30749e-05	0.000131882	0.174966	0.861253	0.983562
447.2982	13.99	m/z	-7.94773e-05	0.000244163	-0.32551	0.745056	0.96716
391.1133	7.78	m/z	2.29202e-05	4.24165e-05	0.54036	0.589409	0.944714
428.2793	13.82	m/z	5.59223e-05	0.00015088	0.37064	0.711214	0.96716
379.1498	7.81	m/z	1.92736e-05	7.71193e-05	0.24992	0.802846	0.977413
352.1357	7.30	m/z	-7.56453e-05	0.000107756	-0.702002	0.483303	0.904392
243.1338	2.89	m/z	8.8741e-05	0.000113999	0.778438	0.437016	0.88801
574.3620	17.66	m/z	-0.000194347	0.00013349	-1.45589	0.146937	0.676247
308.1830	12.09	m/z	0.000224118	0.000146623	1.52853	0.127605	0.652115
287.1386	5.27	m/z	-7.08116e-05	0.000149305	-0.474275	0.635703	0.955247
205.8569	5.29	m/z	0.000157529	0.00013056	1.20656	0.228693	0.76402
409.3073	17.21	m/z	5.175e-05	0.000101908	0.507813	0.612019	0.950419
270.1673	6.64	m/z	3.96519e-05	0.00024888	0.159321	0.873554	0.983939
146.1046	10.29	m/z	0.000176688	0.000106251	1.66293	0.097976	0.606177
349.1167	6.00	m/z	-0.000311641	0.000174776	-1.78309	0.0757478	0.566943
267.1449	1.78	m/z	-1.65744e-05	6.27759e-05	-0.264025	0.791969	0.977413
434.2648	9.33	m/z	-0.000289094	0.000129759	-2.22792	0.026755	0.406872
381.1290	4.86	m/z	4.09491e-05	3.46578e-05	1.18153	0.238469	0.774821
477.2670	10.41	m/z	0.00066475	0.000698338	0.951903	0.342688	0.838562
218.0802	2.76	n	0.000148301	0.000125037	1.18605	0.236684	0.772134
315.1114	11.54	m/z	7.99698e-05	6.42082e-05	1.24548	0.214073	0.750522
655.6085	11.78	m/z	-7.90777e-05	0.000105697	-0.748156	0.455061	0.894723
477.3338	16.42	m/z	3.23358e-07	0.000122877	0.00263157	0.997902	0.999628
397.1844	6.97	m/z	8.63954e-06	5.42109e-05	0.159369	0.873501	0.983939
911.6570	17.26	m/z	0.000154313	0.000529378	0.291498	0.771876	0.9714
323.1235	3.69	m/z	-0.000195175	0.000130759	-1.49264	0.13674	0.664921
770.5320	17.69	m/z	0.000239057	0.000126701	1.88678	0.0606992	0.536486
588.7983	9.08	m/z	0.000162109	0.000157583	1.02872	0.304656	0.815368
415.1418	8.09	m/z	-0.000188155	0.000127818	-1.47206	0.14221	0.67245
351.0748	4.68	m/z	-6.54904e-05	8.41556e-05	-0.778206	0.437152	0.88801
433.0542	2.11	m/z	6.39723e-05	0.000103698	0.616908	0.537833	0.930015
645.4333	13.94	m/z	-0.000404735	0.000125911	-3.21445	0.00151412	0.148998
433.3073	16.64	m/z	5.47821e-05	0.00010369	0.528328	0.597726	0.947515
473.7532	8.29	m/z	-1.68498e-05	5.41408e-05	-0.311221	0.755881	0.969342
778.5746	17.07	m/z	8.84373e-05	0.000172074	0.51395	0.607872	0.949624
491.2210	12.86	m/z	0.000735971	0.00047888	1.53686	0.125592	0.647511
566.3639	17.66	m/z	7.2522e-05	0.000128107	0.566103	0.571881	0.941015
372.1664	3.82	m/z	-9.39121e-06	4.43855e-05	-0.211583	0.832598	0.980096
496.7256	5.92	m/z	8.2908e-05	7.56006e-05	1.09666	0.273802	0.801382
288.1011	3.12	m/z	0.000204382	0.000116123	1.76005	0.0795708	0.575274
595.4330	17.56	m/z	0.000145698	0.00011684	1.24699	0.213573	0.750522
443.1789	7.42	m/z	-0.000169118	0.000322139	-0.524985	0.600395	0.947515
220.0842	4.47	m/z	4.52952e-05	0.000102197	0.443213	0.657992	0.95869
496.3493	12.33	m/z	7.14151e-05	0.000122219	0.584321	0.559517	0.936468
589.1794	9.45	m/z	-9.23312e-05	0.000224506	-0.411265	0.681306	0.964803
478.1973	8.95	m/z	5.3256e-05	0.00021206	0.251137	0.801956	0.977413
706.3865	12.33	m/z	-0.000140475	0.000137092	-1.02467	0.306566	0.816819
290.1129	4.91	m/z	-4.39293e-05	5.59638e-05	-0.78496	0.433189	0.88445
384.2529	12.81	m/z	5.34897e-05	0.00012987	0.411871	0.680843	0.964794
626.3655	15.45	m/z	8.48745e-05	0.000105877	0.801635	0.42361	0.878246
916.9436	9.38	m/z	8.31615e-05	9.6784e-05	0.859249	0.39103	0.860581
319.1287	3.56	m/z	2.14638e-05	8.62205e-05	0.248941	0.803603	0.977413
442.3162	12.33	m/z	-8.26697e-05	0.000142661	-0.579482	0.562783	0.93803
781.8697	8.48	m/z	7.14346e-05	9.84683e-05	0.725458	0.468844	0.899262
523.2852	4.33	m/z	-9.02137e-05	9.38649e-05	-0.961102	0.337404	0.83728
272.1602	5.15	m/z	1.84589e-05	0.00015054	0.122618	0.902505	0.987189
359.1234	9.13	m/z	1.24594e-05	6.42129e-05	0.194033	0.846301	0.982077
542.6660	12.60	m/z	6.73e-05	0.000214391	0.313913	0.753908	0.969342
444.2209	16.13	m/z	-0.000176948	0.000272921	-0.648349	0.517585	0.918403
649.3949	15.14	m/z	0.000748939	0.000405165	1.84848	0.0659733	0.5406
421.8677	8.55	m/z	4.05159e-05	6.81857e-05	0.594199	0.552893	0.934681
227.1086	7.23	n	7.46696e-05	0.000142814	0.522846	0.60153	0.947515
565.3195	10.23	m/z	-1.98175e-05	0.000376029	-0.052702	0.958061	0.996979
365.1341	8.60	m/z	-1.21806e-05	5.36267e-05	-0.227136	0.820495	0.980055
244.1529	3.56	m/z	1.13814e-05	5.36025e-05	0.212329	0.832016	0.980096
237.1288	6.41	m/z	4.00632e-05	4.92996e-05	0.812647	0.417161	0.874598
449.2142	5.39	m/z	-1.07287e-05	3.98031e-05	-0.269545	0.787723	0.976802
377.1481	8.95	m/z	2.72191e-05	7.23159e-05	0.376391	0.706932	0.96716
365.1794	5.01	m/z	0.000120074	6.00138e-05	2.00077	0.0464527	0.496211
377.2143	8.22	m/z	-8.01657e-05	0.000263028	-0.30478	0.76092	0.969342
357.1055	5.39	m/z	-4.2022e-07	4.76609e-05	-0.00881687	0.992972	0.999628
312.1915	3.66	m/z	-0.00013448	0.000102025	-1.3181	0.188624	0.72692
289.8202	4.63	m/z	-0.000130547	9.11275e-05	-1.43258	0.153176	0.690396
193.5697	2.16	m/z	-3.77796e-05	4.66262e-05	-0.810264	0.418527	0.874917
227.1025	1.83	m/z	-4.93772e-05	5.21526e-05	-0.946783	0.344625	0.839607
465.1690	0.74	m/z	0.000297094	0.000172084	1.72644	0.0856343	0.584153
389.1797	4.63	m/z	3.66363e-05	3.67854e-05	0.995947	0.320198	0.824202
370.1623	6.94	m/z	-5.65477e-05	5.81396e-05	-0.972619	0.331643	0.832557
207.1162	9.16	n	-0.000243042	0.000131317	-1.85081	0.0653273	0.539383
542.3260	10.46	m/z	-0.000183954	0.000150921	-1.21888	0.224045	0.758863
493.4095	16.66	m/z	-9.24802e-06	0.000190666	-0.0485038	0.96137	0.998166
469.2587	6.61	m/z	-5.42976e-06	8.54801e-05	-0.0635207	0.949401	0.995538
341.6793	5.97	m/z	2.74595e-05	5.34731e-05	0.513521	0.608021	0.949624
305.0905	7.78	m/z	5.39293e-05	2.80578e-05	1.92208	0.0556846	0.52318
399.1098	6.61	n	7.06078e-05	0.000169502	0.416561	0.677348	0.963568
459.3230	18.27	m/z	-8.70621e-06	0.000119111	-0.0730935	0.94179	0.993545
537.2533	11.03	m/z	0.000148005	0.00015008	0.986175	0.325635	0.82804
247.6396	2.66	m/z	6.29613e-05	5.83969e-05	1.07816	0.281957	0.803857
237.0868	1.87	m/z	0.000118832	5.58068e-05	2.12935	0.0341611	0.441871
641.3488	11.71	m/z	8.47782e-05	0.0001098	0.772114	0.440765	0.888183
641.0982	11.71	m/z	-4.41793e-05	0.000112366	-0.393173	0.694528	0.96716
655.4544	17.02	m/z	0.000117209	0.000174483	0.671751	0.502447	0.910873
441.8860	7.65	m/z	-0.000216431	0.000117488	-1.84216	0.0665858	0.543022
685.4520	15.84	m/z	0.00031571	0.000160319	1.96926	0.0502508	0.507183
630.7934	5.59	m/z	-0.000163539	0.000105406	-1.55152	0.122023	0.643174
280.0622	1.40	m/z	3.65613e-05	7.49718e-05	0.487667	0.626197	0.952636
282.1309	9.16	m/z	0.000144127	0.000121543	1.18581	0.236788	0.772134
414.1439	3.39	m/z	-0.00019012	0.00019133	-0.993671	0.321427	0.824695
678.8791	7.13	m/z	5.53387e-05	9.31547e-05	0.594052	0.552998	0.934681
872.7036	13.56	m/z	-3.71508e-06	0.00015539	-0.0239081	0.980948	0.998166
259.6213	2.66	m/z	-0.000185008	8.73419e-05	-2.1182	0.0351031	0.448975
561.1561	2.76	m/z	5.20869e-05	0.00013072	0.398463	0.690627	0.96716
212.0877	7.73	n	-0.000140738	0.000111183	-1.26582	0.206706	0.743667
522.7411	4.28	m/z	0.000116119	7.76112e-05	1.49616	0.13582	0.663637
577.3320	6.56	m/z	1.67175e-05	8.63906e-05	0.19351	0.84671	0.982096
773.1430	12.16	m/z	3.39882e-05	9.61856e-05	0.353361	0.724129	0.96716
298.0595	5.25	m/z	4.25488e-05	6.73089e-05	0.632142	0.527847	0.92442
206.1305	12.12	m/z	4.59831e-05	0.000287175	0.160123	0.872987	0.983939
495.2773	12.14	m/z	-0.000437723	0.000234949	-1.86305	0.0637078	0.537623
534.2722	8.37	m/z	1.12234e-05	0.000102066	0.109962	0.912525	0.989378
618.8326	7.07	m/z	-0.000268869	0.000122805	-2.18939	0.0294718	0.424251
426.1268	7.30	m/z	-1.9324e-05	0.000143852	-0.134332	0.893246	0.984853
550.2147	12.19	m/z	-1.35674e-05	0.000222839	-0.060884	0.951505	0.996641
382.2068	14.66	m/z	0.000165685	0.000266625	0.621416	0.535056	0.929262
701.2654	12.57	m/z	-0.000469224	0.000175009	-2.68115	0.00789562	0.275423
543.3023	7.68	m/z	3.962e-05	7.65828e-05	0.517349	0.605351	0.948021
530.1695	10.70	m/z	9.53066e-05	0.000131391	0.725369	0.469189	0.899262
305.1972	8.53	n	6.91239e-05	7.45791e-05	0.926853	0.354859	0.84655
346.1525	8.85	n	-0.000177054	0.000147562	-1.19986	0.23129	0.765521
498.2922	7.75	m/z	4.89583e-06	0.000126043	0.0388425	0.969046	0.998166
229.1790	3.30	n	-0.000125623	8.35482e-05	-1.5036	0.133893	0.65921
265.0929	2.76	m/z	-4.08534e-05	6.50289e-05	-0.628234	0.5304	0.925676
1209.7331	6.94	n	4.71888e-05	0.000101768	0.463689	0.643265	0.957266
474.9089	9.53	m/z	-0.000333712	0.000121259	-2.75206	0.00634556	0.250688
531.2565	12.38	m/z	-0.000215565	0.000122808	-1.75529	0.0803872	0.575274
436.2693	11.26	m/z	0.000187212	0.000178626	1.04807	0.295767	0.813396
206.1175	2.33	m/z	2.28773e-05	7.7474e-05	0.29529	0.768007	0.970665
453.2158	11.49	m/z	-0.000498226	0.000357031	-1.39547	0.164584	0.711965
444.3681	13.32	m/z	-0.000126915	0.000105469	-1.20335	0.229949	0.764493
815.6722	12.69	m/z	-1.01095e-05	0.000112433	-0.0899162	0.928446	0.991016
408.1989	3.22	m/z	7.55025e-05	5.04888e-05	1.49543	0.13601	0.663656
269.0806	4.58	m/z	-0.000220345	0.000143113	-1.53965	0.12489	0.645916
612.3297	10.85	m/z	-0.000129994	0.000143954	-0.903024	0.367501	0.851774
529.2661	11.13	m/z	0.000180862	0.000143785	1.25786	0.210408	0.747891
264.1566	12.16	m/z	-0.000203771	0.000207818	-0.980526	0.328816	0.830828
498.2716	6.81	m/z	-0.000385317	0.000146302	-2.6337	0.00895614	0.281026
358.1758	8.80	m/z	-7.05717e-05	8.5497e-05	-0.82543	0.409881	0.869086
353.1043	12.72	m/z	-0.000236386	0.000126478	-1.86899	0.0628272	0.537623
565.3094	4.65	m/z	-3.40142e-06	5.28887e-05	-0.0643128	0.94877	0.995538
468.2144	5.97	m/z	7.87519e-05	7.80188e-05	1.0094	0.313726	0.823059
550.9835	11.33	m/z	0.00018542	0.000159609	1.16171	0.247248	0.786349
469.2041	4.63	m/z	-3.79898e-07	5.8806e-05	-0.00646019	0.99485	0.999628
495.2683	7.13	m/z	-9.69193e-06	9.53784e-05	-0.101616	0.91914	0.990077
647.4520	16.04	n	0.000210947	0.000155459	1.35693	0.17628	0.71947
269.1687	7.96	m/z	0.000104215	0.000127035	0.820365	0.412757	0.870471
403.0925	2.06	m/z	6.91677e-05	8.39382e-05	0.824031	0.410677	0.869086
275.1024	10.85	m/z	-0.000158923	7.43895e-05	-2.13637	0.0335799	0.438679
814.1843	12.38	m/z	3.87327e-05	0.000114061	0.339579	0.734481	0.96716
387.3214	12.86	m/z	9.80168e-05	0.000202089	0.485018	0.628138	0.952636
469.2594	16.21	m/z	-3.06608e-06	0.000171669	-0.0178605	0.985766	0.998166
300.1705	7.98	m/z	4.36605e-05	6.09626e-05	0.716186	0.474517	0.899908
230.1750	9.38	m/z	3.81388e-05	3.05485e-05	1.24847	0.212978	0.750522
375.1621	8.66	m/z	-0.000163911	0.000257625	-0.63624	0.525294	0.922817
372.1417	2.38	m/z	6.52131e-05	5.28096e-05	1.23487	0.217988	0.752987
596.7906	0.57	m/z	-7.51354e-05	0.000142311	-0.527965	0.598178	0.947515
130.5258	2.08	m/z	2.54817e-05	2.886e-05	0.882943	0.37808	0.857538
359.2034	4.15	m/z	-9.27533e-05	8.38613e-05	-1.10603	0.269731	0.799921
383.2552	16.13	m/z	-5.7058e-05	0.000102848	-0.554778	0.579527	0.943999
831.6297	17.61	m/z	-6.79156e-06	0.000135919	-0.0499676	0.960191	0.997618
426.3340	16.34	m/z	9.51404e-06	0.000316562	0.0300542	0.976054	0.998166
486.3173	12.69	m/z	-7.87389e-05	0.000111006	-0.709324	0.478827	0.904379
423.3804	17.94	m/z	-4.75711e-05	0.000154123	-0.308656	0.757871	0.969342
182.1288	6.76	m/z	4.73762e-05	0.000142982	0.331344	0.74065	0.96716
434.2161	4.63	m/z	3.68378e-05	4.76548e-05	0.773014	0.440214	0.88801
317.1817	2.16	m/z	-5.25079e-06	5.72446e-05	-0.0917255	0.926987	0.990863
281.1857	10.73	m/z	0.000289976	9.84346e-05	2.94588	0.00351123	0.198506
795.8911	7.83	m/z	7.63227e-05	0.000105858	0.720994	0.471571	0.899262
344.2065	7.25	m/z	-5.41514e-06	0.000135028	-0.0401038	0.968042	0.998166
86.1023	1.78	n	-0.000156717	0.000151812	-1.03231	0.302923	0.814816
514.1822	9.68	m/z	-6.50174e-05	8.4974e-05	-0.765145	0.444879	0.888971
754.5374	16.86	m/z	0.000121625	0.000139894	0.869409	0.38565	0.86023
354.1521	8.32	m/z	7.65971e-05	0.000167506	0.457281	0.647868	0.958553
279.2105	9.35	m/z	-0.000390217	0.000120208	-3.24617	0.0013244	0.14721
296.1371	6.00	n	-1.16796e-05	8.61509e-05	-0.135572	0.892265	0.984853
241.5403	1.87	m/z	-0.00022094	0.000141999	-1.55592	0.120942	0.641889
234.0793	5.03	m/z	0.000967417	0.000652989	1.48152	0.143087	0.67245
495.3548	17.26	m/z	-0.00022272	0.000324964	-0.685369	0.493874	0.908601
246.0627	1.48	m/z	0.000100737	7.6032e-05	1.32492	0.186355	0.72692
414.2345	6.39	m/z	0.000167135	6.68633e-05	2.49965	0.013046	0.318051
410.1669	3.94	m/z	5.37372e-05	5.13679e-05	1.04612	0.296471	0.813396
224.1069	6.61	m/z	2.04887e-06	0.000125999	0.0162609	0.987039	0.998166
596.3683	16.28	m/z	-9.13802e-05	9.47351e-05	-0.964586	0.335673	0.8363
605.5113	17.79	m/z	-0.00042613	0.000409151	-1.0415	0.299792	0.813757
285.6043	8.55	m/z	-0.000197388	9.78817e-05	-2.0166	0.0447616	0.490881
393.1720	14.68	m/z	-9.0986e-05	7.65481e-05	-1.18861	0.235673	0.770929
308.1006	4.52	n	1.49969e-05	5.05028e-05	0.296952	0.766739	0.970148
637.8041	6.36	m/z	0.000160367	7.63247e-05	2.10111	0.0365978	0.457573
400.8376	17.07	m/z	0.000125046	0.000109472	1.14226	0.254478	0.792989
251.1137	3.49	m/z	1.29052e-05	4.0085e-05	0.321946	0.747752	0.967406
282.1366	7.55	n	3.67006e-05	8.21598e-05	0.446697	0.655464	0.95869
661.2089	8.99	m/z	0.000135602	0.000107528	1.26109	0.208651	0.746498
368.2290	5.18	m/z	-0.000217254	0.000101653	-2.1372	0.033511	0.438653
380.0806	4.68	n	-0.000154215	0.000196613	-0.784359	0.433569	0.884675
242.0239	3.79	m/z	-1.92654e-05	5.42787e-05	-0.354934	0.722925	0.96716
553.4251	14.42	m/z	-0.000125594	0.000205075	-0.612431	0.541081	0.931341
549.2406	11.23	m/z	-0.00021309	0.000139162	-1.53123	0.126981	0.650278
312.1340	8.42	m/z	-5.5973e-05	0.000135946	-0.41173	0.680879	0.964794
135.1096	1.80	m/z	0.000202966	9.68048e-05	2.09665	0.036998	0.457573
261.0979	1.96	m/z	-0.000162674	0.000106881	-1.52202	0.12922	0.652455
298.1759	9.41	m/z	4.93591e-05	0.00026013	0.189748	0.849666	0.983082
464.3006	11.78	m/z	0.00021208	0.000184987	1.14646	0.252768	0.792643
371.6430	4.02	m/z	-7.77516e-05	7.60379e-05	-1.02254	0.307474	0.817567
409.1829	3.09	m/z	6.13328e-05	4.96023e-05	1.23649	0.217388	0.752984
703.5013	16.04	m/z	6.03288e-05	9.93885e-05	0.607	0.544587	0.932481
301.0956	4.68	m/z	-0.000113176	0.00010883	-1.03993	0.299333	0.813757
323.1688	4.40	m/z	-7.48845e-06	0.000101982	-0.073429	0.941521	0.993545
233.0920	3.49	m/z	4.28358e-05	6.59314e-05	0.649703	0.516455	0.917863
559.2486	10.26	m/z	0.000292429	0.00017794	1.64341	0.102558	0.613662
411.1713	9.20	m/z	3.84113e-05	0.000225511	0.17033	0.864923	0.983562
317.1217	5.52	m/z	-8.53206e-05	0.000102074	-0.835874	0.403993	0.864882
349.2370	10.49	m/z	-0.00021003	0.000128093	-1.63966	0.10228	0.61304
566.4370	16.49	m/z	-0.000161357	0.000204004	-0.79095	0.429729	0.882811
389.2143	9.11	m/z	-0.000139369	0.000281304	-0.49544	0.621166	0.952636
272.2003	8.73	m/z	0.000132835	0.000122751	1.08215	0.280184	0.803857
341.1172	8.95	n	5.02216e-05	8.6524e-05	0.580436	0.562121	0.93803
461.1941	10.70	m/z	-0.000238748	0.000171766	-1.38996	0.165798	0.713475
352.1323	7.81	m/z	0.000313976	0.000210395	1.49231	0.136882	0.664921
295.6319	3.94	m/z	5.1351e-05	4.78167e-05	1.07391	0.283854	0.805282
557.9963	15.18	m/z	0.000540814	0.000317419	1.70378	0.0899006	0.591936
343.1286	10.83	m/z	2.41299e-05	4.9329e-05	0.489163	0.625137	0.952636
393.1290	6.26	m/z	4.92905e-05	5.28774e-05	0.932166	0.352112	0.844992
543.3773	15.38	m/z	0.000401671	0.000203757	1.97132	0.0505271	0.507437
264.1471	7.30	n	1.88978e-05	6.99314e-05	0.270234	0.787194	0.976732
340.1613	3.84	m/z	3.03947e-05	4.91074e-05	0.618944	0.536493	0.929789
551.1999	8.99	m/z	6.708e-05	0.000308854	0.21719	0.828283	0.980096
281.0695	11.90	m/z	8.55986e-05	0.000419893	0.203858	0.838686	0.980096
319.2014	6.49	m/z	-0.000265872	0.000313255	-0.848739	0.397379	0.863591
183.1492	6.00	m/z	-4.76112e-05	0.000104761	-0.454472	0.649867	0.95869
427.2300	10.93	m/z	-8.21633e-05	0.000220929	-0.371898	0.710301	0.96716
677.5222	16.26	m/z	7.24487e-05	0.000117068	0.618858	0.536645	0.929806
371.2189	12.67	m/z	4.88102e-05	0.000142144	0.343385	0.731607	0.96716
639.3585	9.41	m/z	-0.000422172	0.000152192	-2.77393	0.00598315	0.245234
613.4644	17.07	m/z	0.000172671	0.000515317	0.335076	0.737874	0.96716
403.2259	12.79	m/z	-0.000320164	0.000211327	-1.51502	0.132314	0.655372
527.2674	11.92	m/z	-0.000178466	0.000156179	-1.1427	0.254312	0.792989
415.1087	4.23	m/z	9.25634e-05	0.000113211	0.817622	0.414321	0.871204
899.9114	9.13	m/z	-0.00044901	0.000245309	-1.83039	0.0688553	0.549334
428.1128	11.47	m/z	6.33882e-05	6.09718e-05	1.03963	0.299474	0.813757
252.0477	4.15	m/z	-1.11563e-05	4.04205e-05	-0.276006	0.782762	0.974774
555.3081	13.78	m/z	0.000355684	0.000385162	0.923465	0.356652	0.84805
356.1198	4.65	m/z	7.022e-06	0.000148016	0.0474409	0.962198	0.998166
496.4146	17.73	m/z	0.000340356	0.000256715	1.32581	0.186437	0.72692
266.1413	4.52	m/z	-0.000155173	0.000104333	-1.48729	0.138146	0.667094
258.1447	6.15	m/z	1.09768e-05	0.000101423	0.108228	0.913898	0.989611
362.2323	10.77	m/z	0.000293	0.000174641	1.67772	0.0947897	0.602965
536.3637	16.58	m/z	0.000168341	0.000118177	1.42448	0.155681	0.697484
809.6797	12.31	m/z	-0.000160758	9.66412e-05	-1.66345	0.0975214	0.60563
717.4755	15.20	m/z	0.000347057	0.000155339	2.2342	0.0270329	0.408068
278.4801	3.94	m/z	3.80349e-05	5.13226e-05	0.741095	0.459302	0.894723
278.2113	10.06	m/z	0.000126669	0.000200157	0.632845	0.527427	0.92442
278.9394	14.79	m/z	-2.49622e-05	0.000137185	-0.18196	0.855765	0.983562
551.9287	11.13	m/z	0.000214441	0.000159038	1.34837	0.179587	0.723865
547.2680	10.38	m/z	0.000224901	0.000191177	1.17641	0.241616	0.777364
307.6416	13.18	m/z	7.12718e-06	7.45457e-05	0.0956082	0.923905	0.990077
324.1430	5.72	n	8.82305e-06	0.000129807	0.0679703	0.945862	0.994223
368.7910	18.42	n	-6.53284e-05	0.000158014	-0.413434	0.679647	0.964794
283.6682	5.95	m/z	-0.000203413	9.16948e-05	-2.21837	0.0273937	0.408748
503.4068	19.11	m/z	-0.000180771	0.000153374	-1.17863	0.239868	0.777364
287.1024	9.58	m/z	4.11467e-05	5.26919e-05	0.780892	0.435574	0.886559
442.0921	9.20	m/z	2.80813e-05	5.01837e-05	0.55957	0.576252	0.942467
523.8036	5.59	m/z	-7.54066e-05	5.18751e-05	-1.45362	0.147254	0.676254
297.0159	5.92	n	-1.22322e-06	9.40587e-05	-0.0130049	0.989634	0.999337
286.2010	8.66	m/z	-0.000113378	9.86524e-05	-1.14926	0.25152	0.792643
303.2064	10.88	m/z	-0.000220763	0.000131372	-1.68043	0.0941122	0.60277
647.3614	14.42	m/z	-1.92319e-05	0.000167804	-0.114609	0.908883	0.989249
642.3692	6.74	m/z	3.76692e-05	0.000103124	0.365282	0.715206	0.96716
363.1548	7.75	m/z	4.63151e-05	5.30598e-05	0.872884	0.383529	0.86023
281.0898	7.10	n	6.41215e-05	7.07576e-05	0.906214	0.365658	0.851558
385.0704	7.13	m/z	4.50724e-06	4.03989e-05	0.111568	0.911251	0.989375
476.1486	8.80	m/z	3.03825e-05	0.000187725	0.161846	0.871566	0.983939
297.1438	8.55	n	0.000323926	0.00010142	3.1939	0.00157599	0.148998
207.1491	9.53	m/z	7.05481e-05	7.85097e-05	0.89859	0.369699	0.852144
313.1069	5.85	m/z	-0.000109899	8.27596e-05	-1.32793	0.185366	0.72692
281.2261	9.98	m/z	-0.000388299	0.000131923	-2.94337	0.00354229	0.19855
235.0576	3.66	m/z	-1.189e-05	4.57438e-05	-0.259925	0.795126	0.977413
667.8202	8.29	m/z	0.000106322	8.48081e-05	1.25367	0.211091	0.749909
275.1030	11.49	m/z	-0.000980625	0.000794389	-1.23444	0.219534	0.752991
380.1272	6.87	m/z	0.000226031	0.000209417	1.07934	0.281474	0.803857
535.7952	6.97	m/z	3.83193e-05	7.15371e-05	0.535656	0.592654	0.945191
391.1068	9.16	m/z	5.77887e-05	5.29046e-05	1.09232	0.2757	0.801382
494.1920	13.84	m/z	4.65383e-05	9.0181e-05	0.516055	0.606256	0.948479
230.0924	4.86	m/z	6.92419e-05	9.19322e-05	0.753184	0.452018	0.894588
343.0898	8.82	m/z	3.6367e-05	9.57607e-05	0.37977	0.704426	0.96716
343.1125	11.66	m/z	4.78446e-05	0.000121566	0.393568	0.694225	0.96716
449.2006	10.46	m/z	0.00022414	0.000144461	1.55156	0.122918	0.643174
345.1079	10.31	m/z	-1.9948e-05	6.28088e-05	-0.317598	0.751044	0.968603
760.4861	16.76	m/z	0.000334236	0.000248722	1.34381	0.18078	0.725298
169.5316	4.15	n	-1.2465e-05	9.96272e-05	-0.125116	0.900528	0.986909
360.6707	11.82	m/z	-0.000781976	0.000452472	-1.72823	0.0860906	0.584153
609.3455	11.00	m/z	-0.00030129	0.000313664	-0.960549	0.33773	0.83728
455.2452	5.77	m/z	-0.000409134	0.00012763	-3.20563	0.00151614	0.148998
230.1498	4.52	m/z	2.20863e-05	0.000121357	0.181995	0.855728	0.983562
314.1707	6.97	m/z	5.94429e-05	0.000103842	0.572436	0.567519	0.939529
279.5243	14.79	m/z	-7.11741e-05	0.000140468	-0.506694	0.612842	0.950797
396.2216	3.89	m/z	-0.000118128	7.98232e-05	-1.47987	0.140115	0.669734
403.5483	4.78	m/z	8.83655e-06	5.82998e-05	0.151571	0.879643	0.983939
568.0238	17.09	m/z	0.000232743	0.000303423	0.767058	0.443951	0.888971
487.1308	10.29	m/z	-5.13221e-05	0.000170905	-0.300296	0.7642	0.969342
284.1006	5.13	n	0.000192043	7.79811e-05	2.46268	0.0144365	0.332126
314.1609	2.71	m/z	3.68976e-05	5.0441e-05	0.7315	0.46513	0.898221
815.6649	12.94	m/z	4.75456e-05	0.000107972	0.440353	0.660078	0.958758
455.7592	13.94	m/z	0.000189404	0.000117279	1.61498	0.107566	0.625299
457.5926	5.62	m/z	8.2338e-05	0.000102864	0.800453	0.424185	0.87865
443.1949	10.93	m/z	6.04475e-05	0.000252249	0.239634	0.810908	0.977413
348.1557	5.10	m/z	6.09142e-05	9.48151e-05	0.642453	0.521143	0.920402
285.2574	14.20	m/z	3.54916e-05	0.000234724	0.151206	0.879955	0.983939
356.1198	3.72	m/z	4.20909e-05	0.000151404	0.278004	0.781231	0.974774
372.1782	13.04	m/z	2.77925e-05	0.000294305	0.0944343	0.924842	0.990096
247.2055	13.04	m/z	8.69167e-05	0.000106033	0.819717	0.413125	0.870471
288.1552	5.36	m/z	2.48718e-05	0.000110955	0.224161	0.822808	0.980096
280.1542	6.36	m/z	4.93189e-05	0.000124533	0.396031	0.692406	0.96716
411.8626	10.33	m/z	0.000210552	0.000142868	1.47376	0.14267	0.67245
804.9249	12.40	m/z	-1.64547e-06	0.00010852	-0.0151628	0.987915	0.99842
418.2122	11.69	m/z	1.15879e-05	9.91591e-05	0.116862	0.90706	0.988436
383.1852	4.73	m/z	-0.000410147	0.000119136	-3.44268	0.000670711	0.104727
193.1011	15.02	m/z	-0.000260546	0.000212334	-1.22706	0.22097	0.753999
449.3022	14.97	m/z	2.45014e-05	0.000101626	0.241094	0.809675	0.977413
481.7382	5.74	m/z	0.000164754	0.000103144	1.59733	0.111407	0.62931
240.0178	4.10	m/z	5.66639e-06	3.49632e-05	0.162067	0.871378	0.983939
307.1263	8.58	m/z	-1.37861e-05	0.000111334	-0.123827	0.901548	0.987189
280.0790	5.42	m/z	1.05206e-05	8.75939e-05	0.120106	0.904491	0.987189
216.1342	3.54	m/z	-0.000101888	7.41763e-05	-1.37359	0.170748	0.716605
336.2530	11.71	m/z	-0.00017566	0.000234098	-0.75037	0.454592	0.894723
605.6718	9.43	m/z	-2.20721e-05	0.000143232	-0.1541	0.877657	0.983939
312.6584	3.07	m/z	1.59238e-06	6.6325e-05	0.0240088	0.980864	0.998166
519.3891	15.38	m/z	0.000281686	0.000125393	2.24642	0.0262094	0.406289
404.1774	2.06	m/z	-0.000186888	0.000173599	-1.07655	0.282728	0.804743
456.2049	7.25	m/z	-5.67925e-05	0.00014368	-0.39527	0.692984	0.96716
329.4714	5.47	m/z	4.55663e-05	5.13705e-05	0.887013	0.375889	0.855627
459.2089	5.64	m/z	6.97395e-06	7.79923e-05	0.0894185	0.928818	0.991016
344.2177	9.11	m/z	-2.75659e-06	0.000158989	-0.0173382	0.98618	0.998166
362.1167	9.41	m/z	0.000188738	0.000211909	0.890655	0.374037	0.853492
629.4558	15.04	m/z	1.5692e-05	0.000244961	0.064059	0.949003	0.995538
872.9547	13.56	m/z	-0.000215223	0.000141592	-1.52003	0.130061	0.652455
430.7726	16.90	m/z	0.000143856	0.000110188	1.30555	0.192869	0.729012
1223.7438	10.95	n	0.000108238	0.000407077	0.265891	0.791235	0.977413
443.3478	13.27	m/z	1.39147e-06	0.000187824	0.00740838	0.994096	0.999628
339.1296	5.59	m/z	3.3534e-05	6.00712e-05	0.558237	0.577161	0.942942
317.1493	5.10	m/z	-0.000184783	0.000136302	-1.35569	0.176384	0.71947
242.1861	4.02	m/z	6.85907e-05	5.71797e-05	1.19956	0.231397	0.765521
336.6058	3.14	m/z	3.35191e-06	4.37862e-05	0.0765518	0.939039	0.993545
648.2337	11.61	m/z	2.17627e-05	0.00015359	0.141694	0.887456	0.983958
321.0996	3.51	m/z	-7.41302e-05	7.45884e-05	-0.993858	0.321213	0.824695
289.1012	5.77	m/z	0.000171273	0.00014958	1.14503	0.253288	0.792643
626.3298	12.21	m/z	0.000242161	0.000345371	0.701162	0.484753	0.90467
572.9459	8.48	m/z	9.68553e-05	0.000103935	0.931886	0.352273	0.844992
320.1715	4.08	m/z	2.59055e-05	6.05713e-05	0.427687	0.669232	0.960985
449.3386	17.12	m/z	0.000100687	0.000102577	0.981581	0.327215	0.830126
728.3620	11.18	m/z	2.33435e-05	0.000112139	0.208166	0.83527	0.980096
387.2525	12.64	m/z	2.5438e-05	0.00028507	0.0892342	0.928991	0.991016
270.1235	5.85	m/z	4.04655e-05	7.41647e-05	0.545617	0.585795	0.944342
375.1160	7.28	m/z	2.48655e-05	9.92069e-05	0.250643	0.802287	0.977413
271.1408	5.20	m/z	3.93417e-07	9.99893e-05	0.00393459	0.996864	0.999628
356.2429	10.56	m/z	-0.000168566	0.000115478	-1.45972	0.145583	0.67548
158.0271	3.97	m/z	0.000609562	0.00016311	3.73712	0.000228694	0.0882219
508.9157	7.57	m/z	7.47246e-05	9.38382e-05	0.796313	0.426574	0.881093
470.1922	11.21	m/z	7.53704e-06	0.000130532	0.0577411	0.954001	0.99688
375.1162	4.81	m/z	4.83495e-06	5.36453e-05	0.0901282	0.928255	0.991016
776.8850	12.16	m/z	8.73187e-06	0.0001039	0.084041	0.933099	0.993386
226.1548	7.30	m/z	3.04564e-05	0.000187339	0.162574	0.870996	0.983939
270.1810	7.20	m/z	5.31068e-05	6.54888e-05	0.81093	0.418145	0.874662
635.1805	12.00	m/z	1.40291e-05	0.000108268	0.129578	0.897003	0.986177
377.1454	6.92	m/z	0.000462512	0.000133556	3.46305	0.000625846	0.102878
215.0484	3.94	m/z	1.68478e-05	0.000126467	0.13322	0.894122	0.985157
460.1713	9.75	m/z	-3.30631e-05	8.69919e-05	-0.380071	0.704202	0.96716
311.0548	4.40	m/z	-4.38822e-05	5.78518e-05	-0.758527	0.44882	0.892115
342.1082	4.20	m/z	1.23483e-05	7.83405e-05	0.157624	0.874875	0.983939
352.0659	12.64	m/z	-8.97572e-05	0.000102074	-0.879335	0.380038	0.857855
271.1414	8.32	m/z	0.000176533	0.000400435	0.440854	0.659739	0.95869
567.7571	4.15	m/z	2.60029e-06	8.60834e-05	0.0302067	0.975925	0.998166
286.2123	10.41	m/z	5.78154e-05	9.99732e-05	0.57831	0.563554	0.938181
330.0596	2.99	m/z	2.12419e-05	4.60507e-05	0.461273	0.644987	0.958058
603.4593	15.06	m/z	-0.00030215	0.000178913	-1.68881	0.092854	0.59947
377.2154	9.16	m/z	-9.09746e-05	5.84051e-05	-1.55765	0.120528	0.641889
488.2982	11.97	m/z	-0.000171489	0.000156329	-1.09697	0.273734	0.801382
625.3902	16.34	m/z	8.96271e-05	0.00012314	0.727847	0.467454	0.899262
479.2735	6.99	m/z	5.15412e-05	9.32303e-05	0.552837	0.580848	0.944342
290.1021	8.63	m/z	1.07929e-05	6.59978e-05	0.163535	0.870224	0.983939
368.1911	13.25	m/z	-0.000177696	0.000180124	-0.986522	0.325435	0.827859
370.2440	5.10	n	-7.1993e-05	6.60235e-05	-1.09041	0.276537	0.801382
366.1481	7.83	m/z	0.000352784	0.000208052	1.69565	0.0912493	0.59578
585.4880	15.14	m/z	-0.000229675	0.000119374	-1.92399	0.0556404	0.52318
771.4437	16.21	m/z	-0.00182033	0.000375541	-4.84721	2.70468e-06	0.00800692
665.3650	18.98	m/z	4.79861e-05	0.000158569	0.30262	0.762472	0.969342
339.1223	10.08	m/z	-3.90785e-05	6.49157e-05	-0.601989	0.547704	0.934403
429.2212	10.21	m/z	0.000561143	0.000271944	2.06345	0.040238	0.468705
215.0987	2.69	n	3.83181e-05	5.80524e-05	0.66006	0.509797	0.915555
713.1350	12.12	m/z	3.88848e-05	0.000104117	0.373472	0.709137	0.96716
235.1075	4.68	m/z	1.45931e-05	6.23145e-05	0.234185	0.815025	0.978567
262.1073	6.21	m/z	-0.000585845	0.000325779	-1.79829	0.0734479	0.560735
314.6605	13.56	n	-3.16938e-05	9.19901e-05	-0.344535	0.730722	0.96716
345.1443	8.95	m/z	-1.35677e-05	9.25339e-05	-0.146624	0.883542	0.983939
625.9299	16.79	m/z	7.51518e-05	0.000232854	0.322742	0.747299	0.967213
199.1481	10.98	m/z	-0.000326021	8.67294e-05	-3.75906	0.000210485	0.0882219
526.2743	7.78	m/z	2.67023e-05	9.89238e-05	0.269928	0.787433	0.976732
671.3722	6.31	m/z	-4.93317e-05	8.21204e-05	-0.600724	0.548551	0.934415
677.8878	6.23	m/z	-0.000145739	0.000104384	-1.39618	0.163888	0.710832
324.1650	1.87	m/z	0.000371323	0.000143703	2.58396	0.0103334	0.292292
238.1317	7.98	n	3.41196e-05	7.25824e-05	0.47008	0.63869	0.95592
220.1219	10.90	m/z	0.000136566	0.000152099	0.897881	0.370156	0.852144
335.1000	10.08	m/z	-6.14166e-05	7.03611e-05	-0.872877	0.383533	0.86023
253.1181	2.16	m/z	-1.70122e-05	0.000154628	-0.11002	0.912478	0.989378
286.1283	3.79	m/z	0.000137404	0.000175018	0.785084	0.433119	0.88445
300.1551	5.69	m/z	5.2999e-05	9.91024e-05	0.534791	0.59325	0.94581
286.1872	5.54	m/z	4.16396e-05	7.33051e-05	0.568031	0.570502	0.941015
522.2605	7.60	m/z	0.000524694	0.000370282	1.41701	0.158526	0.70165
663.8197	8.66	m/z	-0.00026577	9.5452e-05	-2.78433	0.00577564	0.244366
498.2795	7.40	m/z	1.47991e-05	0.000110124	0.134386	0.893203	0.984853
342.1633	5.49	m/z	-0.000116894	0.000122778	-0.952073	0.341962	0.838195
274.0932	4.43	m/z	-8.12183e-05	0.000115721	-0.701847	0.4834	0.904392
288.1916	2.81	m/z	-5.48117e-05	7.62075e-05	-0.719244	0.472634	0.89972
501.6157	6.44	m/z	4.29065e-05	9.89584e-05	0.433581	0.664955	0.959712
277.0494	6.49	m/z	-4.35357e-06	6.20762e-05	-0.0701326	0.944142	0.993753
554.3218	16.28	m/z	-0.000280866	0.000156554	-1.79406	0.0742995	0.563995
236.1756	4.05	m/z	-8.84013e-05	8.18551e-05	-1.07997	0.281152	0.803857
276.0978	3.94	m/z	2.13804e-05	8.72027e-05	0.245181	0.806509	0.977413
247.6395	3.35	m/z	6.11663e-05	9.18819e-05	0.665706	0.50621	0.91377
386.1343	9.48	m/z	6.98851e-05	5.50721e-05	1.26897	0.205581	0.743667
368.1966	10.36	m/z	0.000304561	0.000162055	1.87937	0.0614428	0.536486
376.1501	8.27	m/z	-3.1917e-05	5.53749e-05	-0.576381	0.564854	0.938279
254.1021	5.10	m/z	-0.000121678	6.80592e-05	-1.78782	0.0749651	0.566943
288.6297	2.59	m/z	7.48111e-05	5.98008e-05	1.251	0.212053	0.750522
155.1179	9.35	m/z	-3.35342e-05	0.000170241	-0.19698	0.843997	0.981539
232.1291	1.53	m/z	-0.000163064	9.61529e-05	-1.69588	0.0911005	0.59578
308.0908	8.35	m/z	0.000126804	0.000103875	1.22073	0.223289	0.758863
474.2235	9.58	m/z	0.00040769	0.000186178	2.18978	0.029563	0.424251
476.3261	15.14	m/z	-0.000345226	0.000146959	-2.34913	0.019584	0.372634
324.6221	3.17	m/z	3.67095e-05	5.1188e-05	0.717151	0.473922	0.899908
404.1602	8.32	m/z	-0.000105416	0.000105245	-1.00163	0.317455	0.823059
427.8827	10.21	m/z	0.000741811	0.000225557	3.2888	0.00125729	0.144655
493.2454	5.67	m/z	-0.000243076	0.000131193	-1.85281	0.0650566	0.538009
507.3213	17.76	m/z	-4.63973e-05	0.000245711	-0.188829	0.850416	0.983311
298.1759	5.92	m/z	4.89301e-05	0.000157689	0.310296	0.756595	0.969342
280.0580	2.79	m/z	0.000282524	0.000171256	1.64972	0.100213	0.609249
361.2458	11.69	m/z	0.000158981	0.00159975	0.0993784	0.921243	0.990077
448.2692	11.23	m/z	0.000139416	0.000157102	0.887419	0.375845	0.855627
388.1095	2.41	m/z	-6.31112e-05	9.22598e-05	-0.68406	0.494549	0.909031
743.4471	16.30	m/z	0.000655396	0.000303379	2.16032	0.0316832	0.431972
315.0974	5.92	m/z	5.33498e-05	5.39249e-05	0.989335	0.323415	0.826252
269.1412	9.56	n	0.000206972	0.000174079	1.18896	0.235699	0.770929
271.1076	6.64	m/z	9.4324e-06	5.17481e-05	0.182275	0.855508	0.983562
223.0710	6.39	m/z	4.9535e-05	4.66686e-05	1.06142	0.28948	0.809737
410.2686	12.72	m/z	-7.17167e-05	0.000174575	-0.410808	0.681575	0.964977
362.1350	7.70	m/z	1.35094e-05	9.98787e-05	0.135258	0.892512	0.984853
546.7717	7.28	m/z	-4.04254e-05	8.13608e-05	-0.496865	0.619707	0.952636
434.3238	13.41	m/z	-0.000134046	0.000208122	-0.644076	0.520254	0.919992
323.0999	7.88	m/z	-9.18624e-05	0.000101595	-0.904199	0.366724	0.851774
241.1788	5.87	n	-5.12719e-05	7.43694e-05	-0.689422	0.49117	0.907351
425.1488	6.10	m/z	0.000426293	0.000240452	1.77288	0.0776452	0.571926
425.2504	4.68	m/z	-0.000248373	0.000102107	-2.43248	0.0156708	0.344864
479.2729	11.39	n	4.14671e-05	0.000302156	0.137238	0.891006	0.984853
328.0610	11.64	m/z	-1.97708e-05	7.9648e-05	-0.248227	0.804154	0.977413
462.5384	5.42	m/z	-1.92307e-06	6.40892e-05	-0.0300061	0.976085	0.998166
274.1410	11.80	m/z	6.6908e-05	0.000112268	0.595966	0.55172	0.934448
359.1235	6.03	m/z	6.15584e-05	7.75082e-05	0.794218	0.42779	0.881385
694.9787	15.84	m/z	-0.000108754	0.000125233	-0.868412	0.386312	0.86023
403.2715	18.42	m/z	0.000221004	0.000254623	0.867964	0.386449	0.86023
293.0899	3.22	m/z	9.02114e-06	4.37298e-05	0.206293	0.836723	0.980096
264.0178	8.95	m/z	-4.68044e-06	6.40962e-05	-0.0730221	0.941844	0.993545
445.2945	13.75	m/z	-6.27426e-05	0.000130457	-0.480947	0.630968	0.953395
251.6256	3.07	m/z	7.82793e-05	5.53045e-05	1.41542	0.158136	0.70165
695.8507	10.98	m/z	-7.93927e-05	0.000108466	-0.731963	0.464912	0.898221
398.6952	4.98	m/z	0.000104233	0.000121016	0.861316	0.389864	0.860495
393.1765	9.58	m/z	4.79978e-05	0.000410382	0.116959	0.90703	0.988436
316.6507	8.29	m/z	0.000480301	0.000239714	2.00364	0.0464583	0.496211
394.1316	10.93	m/z	-0.000348758	0.000289999	-1.20262	0.230351	0.764493
384.2741	11.71	m/z	0.000153623	0.000118736	1.29381	0.196891	0.737889
578.4765	16.81	m/z	0.000955191	0.000406768	2.34824	0.019685	0.372634
440.1485	6.87	m/z	0.000309544	0.000266418	1.16187	0.246352	0.785932
531.9404	6.72	m/z	0.000115086	9.08434e-05	1.26686	0.206342	0.743667
269.1424	2.91	m/z	1.89409e-05	5.49989e-05	0.344387	0.730833	0.96716
332.0908	4.08	m/z	-0.00062305	0.000255852	-2.4352	0.0155618	0.343842
260.1523	8.29	n	-0.000119762	0.000193176	-0.619963	0.535836	0.929462
129.9715	1.40	n	-1.70194e-05	6.65781e-05	-0.25563	0.798438	0.977413
300.1916	2.81	m/z	-1.63852e-05	0.000104287	-0.157115	0.875275	0.983939
376.1500	8.45	m/z	1.09534e-05	5.18496e-05	0.211254	0.832854	0.980096
351.1312	12.99	m/z	-8.15147e-05	5.23277e-05	-1.55777	0.120513	0.641889
515.2647	8.58	m/z	-0.000222927	0.000143174	-1.55703	0.120733	0.641889
281.1858	9.93	m/z	0.000386848	0.000129768	2.98107	0.00314476	0.193829
277.0818	3.84	m/z	4.27107e-05	6.94159e-05	0.615286	0.538902	0.930015
394.1706	2.66	m/z	0.000218238	0.000123059	1.77344	0.0773488	0.571231
305.1106	7.35	m/z	9.64905e-05	5.42284e-05	1.77934	0.0763484	0.56735
240.1204	6.39	m/z	0.00011571	0.000102603	1.12775	0.260463	0.795857
616.4261	16.84	m/z	-5.61448e-08	8.73494e-05	-0.000642761	0.999488	0.999628
564.6419	9.73	m/z	-0.000363725	0.000141941	-2.56251	0.0110164	0.297292
261.1233	6.36	m/z	1.97638e-05	7.83857e-05	0.252135	0.801136	0.977413
234.0979	4.05	n	5.77905e-06	4.56988e-05	0.12646	0.899466	0.986527
473.5698	5.77	m/z	-0.000411022	0.000130845	-3.14128	0.00187896	0.157977
277.1182	5.90	m/z	8.32513e-05	7.94027e-05	1.04847	0.295392	0.813396
1035.6327	5.59	n	0.00017813	0.000748686	0.237923	0.812607	0.977812
738.3773	17.00	m/z	-0.00012689	0.000222918	-0.569226	0.57009	0.941015
505.1605	3.72	m/z	-2.26325e-05	0.000126321	-0.179166	0.85795	0.983562
507.7923	5.18	m/z	-9.03704e-06	9.42485e-05	-0.0958853	0.923686	0.990077
293.0841	11.23	m/z	0.000364014	0.00053866	0.675777	0.499792	0.909601
465.6170	10.18	m/z	0.000169232	0.000149438	1.13246	0.258632	0.795177
373.1715	3.32	m/z	6.13322e-05	0.000167303	0.366594	0.714226	0.96716
338.4314	5.18	m/z	-7.0432e-05	8.36206e-05	-0.842281	0.400405	0.864882
630.7962	6.39	m/z	9.87177e-05	9.58266e-05	1.03017	0.303895	0.815253
306.1697	6.84	m/z	-2.69351e-05	0.000161749	-0.166524	0.867876	0.983939
727.3799	8.90	m/z	0.000118911	0.000111946	1.06221	0.289238	0.809698
652.4537	16.88	m/z	0.000233656	0.000221002	1.05726	0.291656	0.812129
283.1262	5.97	m/z	4.08138e-05	7.46847e-05	0.546481	0.585202	0.944342
432.2015	9.08	m/z	4.28674e-05	0.000318846	0.134445	0.893238	0.984853
370.1971	8.80	m/z	-0.000137918	0.00015666	-0.88036	0.379556	0.857606
332.6376	3.04	m/z	3.50659e-05	5.55951e-05	0.630738	0.528764	0.92466
234.0371	4.96	m/z	-0.000139953	4.76543e-05	-2.93685	0.00361166	0.200723
451.2291	14.90	m/z	-0.000172533	0.000249022	-0.692844	0.489471	0.906452
240.1494	7.30	m/z	-0.000191324	0.000199118	-0.960857	0.33813	0.83728
541.7959	6.54	m/z	5.22788e-05	9.30137e-05	0.562055	0.574572	0.942467
412.2149	9.04	m/z	-0.000105588	0.000159267	-0.66296	0.507962	0.914165
409.3648	17.76	m/z	-7.44392e-05	0.000171216	-0.434767	0.664155	0.959712
516.2513	6.49	m/z	7.49162e-05	9.31458e-05	0.804289	0.421973	0.877672
478.2621	11.92	m/z	-0.000257723	0.00015952	-1.61561	0.107585	0.625299
397.3461	15.86	m/z	8.45735e-05	0.000123124	0.686896	0.49282	0.908601
324.1915	5.90	m/z	0.000204712	0.000151596	1.35038	0.178086	0.720031
273.1231	9.90	m/z	8.22368e-05	7.88469e-05	1.04299	0.297916	0.813396
427.1639	9.56	m/z	-0.000774315	0.000380848	-2.03313	0.0432682	0.480937
275.0887	6.69	m/z	-4.90383e-05	7.91097e-05	-0.619878	0.535879	0.929462
656.3669	6.15	m/z	1.04707e-05	0.000102982	0.101675	0.919096	0.990077
424.1700	4.15	m/z	1.01664e-05	7.70666e-05	0.131918	0.895151	0.985572
198.0559	4.25	m/z	0.000277962	0.00018933	1.46813	0.143601	0.67245
259.1539	8.06	m/z	0.00014274	0.00010159	1.40506	0.161193	0.707092
449.2121	10.29	m/z	-3.84895e-05	0.000126849	-0.303429	0.761814	0.969342
449.3028	15.93	m/z	6.5558e-05	8.07984e-05	0.811377	0.417889	0.874662
368.1450	5.05	m/z	2.00441e-05	0.000119199	0.168156	0.866591	0.983939
285.2210	11.26	m/z	-3.81582e-05	0.000133608	-0.285597	0.775414	0.972517
375.1548	10.56	m/z	3.79001e-05	7.76013e-05	0.488395	0.62568	0.952636
814.1754	12.02	m/z	-0.000129641	0.000138015	-0.939325	0.348628	0.841251
243.1087	3.27	m/z	-8.52867e-05	7.96445e-05	-1.07084	0.285229	0.807308
383.1997	5.95	m/z	0.000181346	8.44482e-05	2.14742	0.0326807	0.435667
180.0879	3.17	m/z	-0.000258094	0.000246718	-1.04611	0.29648	0.813396
361.1642	8.90	m/z	7.24022e-05	6.58026e-05	1.10029	0.272218	0.800347
384.2742	10.44	m/z	-3.7033e-05	0.000126656	-0.29239	0.770225	0.97099
288.1157	2.38	n	-9.72471e-05	0.00011234	-0.865648	0.387478	0.86023
687.3528	9.38	m/z	6.78314e-05	0.000104719	0.647747	0.51776	0.918403
289.1180	4.45	m/z	3.74263e-05	8.47865e-05	0.441418	0.659276	0.95869
363.6742	4.02	m/z	6.57332e-05	7.33917e-05	0.895649	0.371266	0.852144
228.1059	3.94	m/z	5.6943e-05	8.76849e-05	0.649405	0.516647	0.917955
451.1568	1.04	m/z	-0.000278553	0.00018656	-1.4931	0.137392	0.666432
261.1631	5.15	m/z	-0.000145312	0.000126524	-1.14849	0.251817	0.792643
273.2170	9.73	m/z	-5.85648e-06	0.000252003	-0.0232397	0.981482	0.998166
252.0477	3.84	m/z	1.64853e-05	3.17507e-05	0.519211	0.604054	0.947515
285.2170	8.78	m/z	-3.4534e-05	0.000137765	-0.250673	0.802275	0.977413
430.2896	16.86	m/z	0.000181585	0.000268029	0.677481	0.498943	0.909469
654.3304	8.66	m/z	0.000112309	0.00010267	1.09389	0.275065	0.801382
273.0860	6.39	m/z	0.000155108	0.000112489	1.37887	0.169115	0.716443
358.2195	4.30	m/z	-0.000224197	9.01808e-05	-2.48608	0.0135444	0.324005
482.7277	4.43	m/z	9.96825e-05	7.27844e-05	1.36956	0.172002	0.71811
487.2225	3.94	m/z	5.47879e-05	8.4313e-05	0.649816	0.516383	0.917863
399.1862	9.08	m/z	0.000283296	0.000201173	1.40822	0.160433	0.706122
276.0840	7.62	m/z	-8.35884e-06	5.95561e-05	-0.140352	0.88849	0.984409
370.1986	9.11	m/z	5.52167e-05	6.49415e-05	0.850253	0.395964	0.863591
274.1072	6.76	m/z	-0.00015463	0.000116538	-1.32686	0.185722	0.72692
333.1556	7.40	m/z	-4.16965e-05	8.0223e-05	-0.519757	0.603673	0.947515
286.1759	7.65	m/z	4.3555e-05	6.7252e-05	0.647639	0.517788	0.918403
520.9230	7.96	m/z	0.00012923	0.000112764	1.14603	0.25285	0.792643
466.3599	15.59	m/z	-0.00036903	0.00012399	-2.9763	0.00322112	0.193829
277.6120	10.88	m/z	3.9008e-05	0.000102322	0.381227	0.703348	0.96716
401.3286	17.07	m/z	-6.26781e-05	0.000205592	-0.304867	0.76082	0.969342
285.1344	4.35	m/z	6.34202e-05	6.54152e-05	0.969503	0.333192	0.833043
291.2064	8.09	m/z	-6.87226e-05	0.000185841	-0.369793	0.711908	0.96716
460.7088	7.65	m/z	4.03566e-05	9.48301e-05	0.425567	0.67078	0.961263
205.5479	2.74	m/z	0.000139437	5.85917e-05	2.37981	0.0180405	0.367796
562.8372	11.31	m/z	1.50129e-06	0.000110574	0.0135773	0.989179	0.999178
213.1233	2.43	m/z	8.49682e-05	4.65808e-05	1.8241	0.0692798	0.550712
777.1611	12.47	m/z	-3.89794e-05	0.000101792	-0.382932	0.702135	0.96716
542.2068	7.88	m/z	-0.000248781	0.000127571	-1.95014	0.0522428	0.513247
380.1450	5.03	m/z	7.70064e-06	6.18625e-05	0.12448	0.901031	0.98713
626.0122	11.66	m/z	0.000238803	0.000182803	1.30634	0.193657	0.730728
282.0825	3.12	n	-2.29738e-05	6.03619e-05	-0.380601	0.703809	0.96716
239.1389	5.49	m/z	-8.88852e-05	9.7578e-05	-0.910914	0.363181	0.850824
237.1636	14.13	m/z	-0.000183823	0.000208594	-0.881244	0.379032	0.857606
190.1671	15.95	m/z	-3.06483e-05	0.000103492	-0.296143	0.767827	0.970665
415.2297	5.95	m/z	6.88e-05	0.000104649	0.657434	0.511486	0.916732
307.0689	2.01	m/z	-8.31774e-05	0.0001874	-0.443851	0.657523	0.95869
352.1476	5.03	m/z	-0.00018671	0.00011466	-1.62838	0.104664	0.618367
381.1822	4.98	m/z	6.88394e-05	6.80285e-05	1.01192	0.312513	0.822182
506.2667	9.96	m/z	0.000274174	0.000207513	1.32124	0.187747	0.72692
672.3570	6.72	m/z	-1.63505e-05	9.84895e-05	-0.166013	0.868278	0.983939
401.4888	17.07	m/z	0.000124096	9.3991e-05	1.32029	0.188049	0.72692
373.1392	11.00	m/z	5.86973e-05	8.75131e-05	0.670725	0.502996	0.910873
229.1270	10.90	m/z	0.00010434	0.000158085	0.660026	0.509892	0.915555
668.4032	15.62	m/z	-0.00010182	0.000145746	-0.698614	0.485531	0.904994
515.1987	12.14	m/z	-6.81751e-05	0.000363998	-0.187296	0.851606	0.983311
305.1268	10.93	m/z	-0.000111034	0.000138349	-0.802566	0.423007	0.878073
199.0061	6.10	m/z	0.000166412	0.000249815	0.66614	0.507025	0.914165
332.1602	6.08	m/z	-1.13459e-05	4.88619e-05	-0.232202	0.816563	0.978925
728.3909	12.24	m/z	-6.56185e-05	0.000102307	-0.641386	0.521919	0.920587
405.6674	10.01	m/z	-0.000295767	0.000186025	-1.58993	0.113261	0.629996
401.8590	10.64	m/z	0.000411052	0.000195684	2.10059	0.0380715	0.461503
332.0923	9.30	m/z	-0.000450484	0.00043762	-1.02939	0.304888	0.815368
195.1128	5.67	m/z	-4.75765e-05	6.5225e-05	-0.729421	0.466398	0.899262
375.2236	2.61	m/z	-0.000140305	8.36739e-05	-1.67681	0.0947823	0.602965
360.1588	3.12	m/z	0.000160376	6.29774e-05	2.54657	0.0114537	0.300581
351.2314	13.13	m/z	0.000282208	0.000462806	0.609777	0.542775	0.93203
330.1445	8.06	m/z	7.83997e-05	6.63812e-05	1.18105	0.238661	0.774821
447.1426	5.13	m/z	0.000212021	0.000302861	0.700063	0.484552	0.90467
631.4242	15.23	m/z	0.000202035	0.000165663	1.21956	0.224342	0.758863
509.2258	10.51	m/z	-5.73991e-05	0.00011033	-0.520251	0.603364	0.947515
301.0956	4.98	m/z	4.569e-05	5.62139e-05	0.812789	0.41708	0.874598
258.0735	7.40	m/z	-1.11013e-05	8.53701e-05	-0.130037	0.896637	0.98594
351.5136	5.39	m/z	-0.00014642	0.000121959	-1.20057	0.231016	0.765521
635.3615	5.90	m/z	-1.11864e-05	8.8525e-05	-0.126364	0.899543	0.986527
439.1922	0.77	m/z	0.000160165	0.000139628	1.14708	0.252791	0.792643
186.0722	2.54	n	3.56586e-05	6.79571e-05	0.524721	0.600222	0.947515
282.0647	8.95	m/z	-3.20045e-05	6.73197e-05	-0.475411	0.634892	0.95474
539.2066	11.49	m/z	0.00019783	0.000185749	1.06504	0.288029	0.808948
448.7760	11.41	m/z	-0.000150133	0.000106175	-1.41402	0.158668	0.70165
386.1344	9.13	m/z	1.47755e-05	6.14911e-05	0.240287	0.810296	0.977413
234.0793	5.34	m/z	0.00101546	0.000765832	1.32595	0.190542	0.72692
455.8944	5.15	m/z	-8.73069e-05	8.38512e-05	-1.04121	0.298748	0.813396
267.1339	3.24	m/z	-2.15142e-05	5.63271e-05	-0.381951	0.702808	0.96716
437.1775	10.98	m/z	-0.000157806	0.000245808	-0.64199	0.52148	0.920555
266.1360	9.73	m/z	0.000114877	0.000120559	0.952876	0.341545	0.838195
307.1397	8.53	m/z	8.07087e-05	0.000182933	0.441192	0.659443	0.95869
463.2585	7.52	m/z	1.62634e-05	6.40227e-05	0.254026	0.799675	0.977413
414.1884	5.85	m/z	8.69447e-05	6.78273e-05	1.28185	0.201032	0.741551
244.1241	2.38	m/z	5.95999e-06	5.11693e-05	0.116476	0.907365	0.988455
307.1217	4.05	m/z	-3.42758e-05	7.2637e-05	-0.471878	0.637408	0.955516
815.9157	12.94	m/z	2.4243e-05	9.78213e-05	0.247829	0.804512	0.977413
281.0630	7.45	m/z	-6.18322e-05	7.12713e-05	-0.867561	0.386432	0.86023
312.9257	16.04	m/z	0.000194266	0.0001113	1.74543	0.0823522	0.578853
502.7774	15.68	m/z	-0.000114088	0.000117425	-0.971586	0.332448	0.832557
386.2527	13.41	n	0.000265882	0.000160833	1.65315	0.0997071	0.608826
427.2842	12.38	m/z	-0.000130954	0.000256349	-0.510843	0.60991	0.950253
405.2633	12.02	m/z	-1.57786e-05	0.000288708	-0.0546525	0.956469	0.99688
431.5662	5.62	m/z	-0.000293391	0.000206201	-1.42284	0.156024	0.697484
491.5492	5.34	m/z	7.07381e-05	7.3614e-05	0.960933	0.337479	0.83728
194.1416	10.36	n	-7.16747e-06	7.47298e-05	-0.0959118	0.923664	0.990077
543.9415	11.21	m/z	0.000218469	0.000171672	1.27259	0.205159	0.743667
355.7006	3.44	m/z	3.53937e-05	9.3903e-05	0.376918	0.706542	0.96716
511.9319	6.54	m/z	-5.09891e-05	0.000111666	-0.456622	0.648331	0.958553
306.6477	1.38	m/z	0.000116838	0.00021767	0.536766	0.59196	0.944925
609.3457	10.44	m/z	-1.04631e-05	0.000241202	-0.0433789	0.965433	0.998166
479.3526	17.34	m/z	-0.000294864	0.000131657	-2.23963	0.026168	0.406289
531.7520	6.08	m/z	4.45616e-05	6.87664e-05	0.648014	0.517546	0.918403
183.1492	6.72	m/z	7.68864e-06	5.00253e-05	0.153695	0.877969	0.983939
433.1491	12.86	m/z	-0.000535799	0.000429105	-1.24864	0.216142	0.750522
781.4110	12.76	m/z	2.38402e-05	0.000115049	0.207218	0.836052	0.980096
196.1120	8.55	m/z	-5.16656e-05	0.000136051	-0.379751	0.704443	0.96716
412.1729	5.64	m/z	0.00032301	0.000121719	2.65374	0.00845481	0.278042
725.6367	12.36	m/z	-1.11894e-05	0.000115674	-0.0967319	0.923029	0.990077
333.2420	10.64	m/z	-0.000250836	0.000152966	-1.63981	0.102348	0.61304
703.6238	12.81	m/z	-3.83729e-05	0.000114307	-0.335701	0.737422	0.96716
229.1739	2.64	m/z	2.26847e-05	0.000106914	0.212177	0.832135	0.980096
683.4580	16.40	m/z	0.000221545	9.75843e-05	2.27029	0.0240771	0.398731
321.2171	8.19	m/z	-0.000539739	0.0002824	-1.91126	0.0574306	0.530824
227.1429	13.18	m/z	-0.000102577	0.000119225	-0.86037	0.390378	0.860495
775.4526	16.49	m/z	0.000406365	0.00020455	1.98663	0.048082	0.500511
197.0638	4.73	m/z	3.79209e-05	7.31545e-05	0.518367	0.605792	0.948158
223.1916	2.71	m/z	0.000190428	0.000152558	1.24824	0.213085	0.750522
287.1711	6.21	m/z	-4.20099e-05	8.33625e-05	-0.503943	0.614727	0.951919
430.0879	2.76	m/z	-0.000154762	0.000163105	-0.948845	0.343755	0.839168
271.1650	7.88	m/z	-1.9719e-05	8.20056e-05	-0.24046	0.810163	0.977413
729.5053	16.47	m/z	0.000365155	0.000231158	1.57968	0.116143	0.635719
430.2063	6.46	m/z	2.84798e-05	6.52466e-05	0.436495	0.662839	0.959712
236.1644	9.06	m/z	-0.000212378	0.000221912	-0.957037	0.33952	0.83728
389.2142	9.85	m/z	0.000160954	0.000486349	0.330944	0.74096	0.96716
272.1391	7.93	m/z	4.82779e-06	6.29724e-05	0.0766653	0.938949	0.993545
325.1392	3.66	m/z	4.774e-07	4.62384e-05	0.0103248	0.99177	0.999628
235.9997	4.86	n	6.07311e-05	0.000101147	0.600426	0.548744	0.934415
599.3250	8.09	m/z	0.000470911	0.000197064	2.38964	0.0177985	0.367029
259.1036	1.51	m/z	5.75526e-05	6.55872e-05	0.877498	0.381023	0.858072
391.2313	4.58	m/z	-0.000264906	0.000353668	-0.749023	0.454971	0.894723
300.1341	7.02	m/z	-1.15376e-05	5.01844e-05	-0.229904	0.818346	0.978925
344.1071	6.36	m/z	-0.000144126	0.000106206	-1.35704	0.175955	0.71947
243.0928	4.35	n	-9.849e-05	0.00015666	-0.628688	0.530105	0.925676
383.1520	11.18	m/z	-0.000266597	0.000243818	-1.09343	0.275281	0.801382
294.1230	10.53	n	2.46944e-05	0.000108949	0.22666	0.820869	0.980055
202.0821	1.44	m/z	-0.000104118	0.000147954	-0.703714	0.482243	0.904392
612.8327	7.91	m/z	3.58865e-05	9.31878e-05	0.385098	0.70049	0.96716
241.1334	10.01	m/z	-8.88779e-06	0.00010497	-0.0846695	0.932589	0.993065
325.6444	7.20	m/z	-4.4482e-06	6.95676e-05	-0.0639407	0.949066	0.995538
345.1442	8.60	m/z	8.03182e-05	7.80081e-05	1.02961	0.304145	0.815253
256.0924	1.44	m/z	-0.000116696	9.38934e-05	-1.24285	0.215042	0.750522
319.0899	5.82	m/z	-4.86508e-07	9.06714e-05	-0.00536561	0.995723	0.999628
555.2988	7.75	m/z	0.000402646	0.000201942	1.99387	0.0474237	0.498835
286.1548	6.66	m/z	5.4768e-05	6.33688e-05	0.864275	0.388231	0.860441
264.0541	7.45	m/z	-1.36277e-05	3.45163e-05	-0.39482	0.693299	0.96716
400.2803	12.12	m/z	3.39256e-05	0.000115321	0.294185	0.768864	0.970722
429.2456	4.40	m/z	1.0071e-05	5.73736e-05	0.175533	0.860797	0.983562
569.2987	6.28	m/z	-0.000357364	0.000132956	-2.68783	0.00767086	0.271922
524.2030	8.11	m/z	-3.53018e-05	0.000176384	-0.200142	0.841552	0.980789
355.2242	9.73	m/z	-0.0001908	0.000112205	-1.70046	0.0902584	0.592844
258.1699	6.08	m/z	-0.000193136	0.00022796	-0.847234	0.398099	0.864511
542.8036	7.68	m/z	3.643e-05	6.52704e-05	0.558139	0.577228	0.942942
491.7637	7.07	m/z	8.87501e-05	9.76433e-05	0.908922	0.364253	0.850824
437.2499	5.77	m/z	-4.77156e-05	0.000118178	-0.403758	0.686722	0.967152
339.1841	14.28	m/z	1.20483e-05	0.000160151	0.0752309	0.940104	0.993545
119.0162	15.47	m/z	-5.70594e-05	9.98236e-05	-0.571602	0.568084	0.940069
310.1046	11.73	m/z	-3.12767e-05	9.34008e-05	-0.334865	0.737996	0.96716
255.1702	9.73	m/z	0.000111233	9.4771e-05	1.1737	0.241597	0.777364
227.1389	8.85	m/z	3.11279e-05	0.000160526	0.193912	0.846401	0.982077
454.3676	16.02	m/z	0.000196762	0.000149055	1.32006	0.188258	0.72692
372.1010	11.92	m/z	0.000292346	0.000123043	2.37596	0.0182924	0.367796
497.3599	18.47	m/z	8.79812e-05	0.00018928	0.464819	0.642588	0.956878
222.0453	1.35	m/z	-0.000115571	0.00010925	-1.05786	0.291113	0.811699
676.2001	8.75	m/z	5.52698e-05	8.59135e-05	0.643319	0.52074	0.919992
371.2104	6.46	m/z	-1.5449e-06	7.60963e-05	-0.0203018	0.983818	0.998166
372.1416	6.21	m/z	-4.70844e-05	6.87055e-05	-0.685308	0.493758	0.908601
508.2325	11.18	m/z	0.000419396	0.00044421	0.944139	0.347168	0.840409
605.2848	7.70	n	0.00297442	0.00413526	0.719282	0.475069	0.900627
308.0529	3.12	m/z	-8.05834e-05	0.000164725	-0.489199	0.625115	0.952636
413.7368	16.45	n	6.77974e-05	0.000132446	0.511885	0.609198	0.950253
287.1348	3.27	m/z	0.000122052	7.42098e-05	1.64469	0.101238	0.611344
400.2273	11.80	m/z	0.000134595	0.000156693	0.858973	0.391185	0.860581
274.1212	13.58	m/z	0.000164477	8.70845e-05	1.88871	0.0600442	0.536471
307.1216	3.44	m/z	-0.000269189	0.000110558	-2.43483	0.015572	0.343842
405.1615	2.91	m/z	-4.10604e-05	0.000161648	-0.254012	0.799695	0.977413
405.7576	10.77	m/z	8.65515e-07	0.000120556	0.00717933	0.994278	0.999628
587.4034	15.41	m/z	0.000259875	0.000149177	1.74207	0.0836322	0.579374
536.3117	4.78	m/z	1.8081e-05	8.4937e-05	0.212876	0.831591	0.980096
502.1982	3.72	m/z	0.000738293	0.000935372	0.789304	0.432456	0.884417
375.1184	8.55	m/z	2.28128e-05	6.50317e-05	0.350795	0.726026	0.96716
408.2378	10.01	m/z	-3.46389e-05	0.000160027	-0.216457	0.828857	0.980096
372.2127	9.01	m/z	-0.000188816	0.000148569	-1.2709	0.205133	0.743667
302.1692	10.49	m/z	-0.000158747	0.000196982	-0.805898	0.421172	0.877672
362.0857	3.66	m/z	5.23529e-05	6.70229e-05	0.781119	0.43544	0.886559
285.0827	3.32	m/z	-5.20073e-05	7.84919e-05	-0.662582	0.508185	0.914315
226.5714	6.18	m/z	6.63402e-05	5.46283e-05	1.21439	0.225695	0.759419
747.5234	16.95	m/z	0.000519554	0.000394228	1.3179	0.188714	0.72692
409.7056	6.56	m/z	-0.0001771	0.00012261	-1.44442	0.149848	0.683723
464.3370	12.89	m/z	0.000286992	0.000138968	2.06517	0.0399951	0.466761
427.2228	7.30	m/z	-0.000236483	0.000149602	-1.58075	0.115231	0.634064
508.2081	9.83	m/z	9.8836e-05	0.000210218	0.470159	0.638693	0.95592
339.1636	4.20	m/z	0.000135122	6.50507e-05	2.07717	0.0387636	0.463236
372.7270	12.40	m/z	9.30868e-05	0.000129718	0.71761	0.473668	0.899908
258.0978	4.60	n	0.000110553	7.98784e-05	1.38401	0.167537	0.715209
499.2413	8.53	m/z	1.2049e-06	0.000148745	0.00810043	0.993544	0.999628
215.1753	7.28	m/z	-0.000158094	0.000281599	-0.561415	0.575113	0.942467
281.1242	3.17	m/z	-4.33725e-05	0.000112982	-0.38389	0.701372	0.96716
255.0349	2.26	m/z	-0.000411481	0.000140626	-2.92607	0.0037423	0.204648
381.3108	13.29	m/z	-0.000112785	0.000331441	-0.340289	0.734083	0.96716
444.7671	13.78	m/z	0.000169439	0.000137376	1.23339	0.218727	0.752991
273.1549	5.54	n	-3.29864e-05	0.000134346	-0.245534	0.806238	0.977413
354.1148	9.16	m/z	-1.40414e-05	9.72567e-05	-0.144375	0.885321	0.983939
296.1215	3.62	m/z	8.07996e-05	8.25892e-05	0.978332	0.328816	0.830828
273.1181	10.01	m/z	5.60777e-05	4.46588e-05	1.25569	0.210351	0.747891
588.1813	12.60	m/z	3.90147e-05	0.000183823	0.212241	0.832154	0.980096
335.1635	3.87	m/z	-1.32641e-05	7.87142e-05	-0.168509	0.866314	0.983939
806.1824	12.55	m/z	5.07502e-05	0.00010913	0.465044	0.642404	0.956878
318.0970	9.51	m/z	-1.52522e-05	7.08856e-05	-0.215167	0.829805	0.980096
497.2717	6.59	m/z	-3.41227e-05	0.000100661	-0.338985	0.734902	0.96716
227.1389	6.26	m/z	0.000101608	8.92947e-05	1.1379	0.256208	0.794812
211.1440	9.65	m/z	-3.00015e-05	7.00077e-05	-0.428545	0.668608	0.960985
425.1467	9.16	m/z	-9.2041e-05	0.000167709	-0.548814	0.583791	0.944342
318.1163	6.84	m/z	2.74761e-05	7.69192e-05	0.357208	0.721225	0.96716
185.0709	9.63	m/z	3.01275e-05	8.78545e-05	0.342924	0.731931	0.96716
281.0806	7.30	m/z	1.20492e-05	6.90939e-05	0.174388	0.861695	0.983562
372.2893	12.76	m/z	-0.0001043	0.000197439	-0.528265	0.59789	0.947515
255.1337	4.65	m/z	0.000190351	0.000102178	1.86293	0.0635949	0.537623
247.1651	2.56	m/z	2.19976e-05	3.96329e-05	0.555034	0.579346	0.943939
492.1720	6.46	m/z	-0.000310375	0.000130926	-2.37061	0.0185337	0.367796
485.1501	13.16	m/z	-0.00017805	0.000170293	-1.04555	0.297063	0.813396
267.1800	6.89	m/z	-0.000601821	0.000483122	-1.24569	0.216184	0.750522
278.1207	10.49	m/z	0.000149666	0.00338278	0.0442435	0.964802	0.998166
294.1422	4.33	m/z	-4.13718e-05	8.68809e-05	-0.47619	0.63434	0.954711
401.1788	16.23	m/z	-0.000128515	0.000140613	-0.913961	0.361752	0.850824
362.2171	6.49	m/z	-0.000160412	0.000355266	-0.451528	0.652184	0.95869
221.0920	7.35	m/z	-1.50508e-05	7.59713e-05	-0.198112	0.843112	0.981539
506.2885	4.83	m/z	1.18917e-05	8.38139e-05	0.141883	0.887283	0.983958
278.1246	2.38	m/z	-0.000244533	0.000138331	-1.76773	0.0782737	0.572128
408.2155	6.89	m/z	-0.000220196	0.000112854	-1.95117	0.0521538	0.513247
424.5155	8.40	m/z	5.59497e-05	7.92626e-05	0.705878	0.480911	0.904392
703.3797	12.47	m/z	-9.74668e-05	0.000119393	-0.816352	0.415194	0.871868
476.2429	14.73	m/z	0.000372572	0.000208538	1.78659	0.0758172	0.566943
280.1905	7.13	m/z	-0.000149163	0.000162275	-0.919201	0.358859	0.850191
279.1101	9.16	m/z	-1.3211e-05	7.39502e-05	-0.178647	0.858354	0.983562
583.6494	9.78	m/z	-0.000378501	0.000126865	-2.9835	0.00316984	0.193829
261.0960	3.49	n	-0.000974867	0.00045883	-2.12468	0.0351211	0.448975
243.1702	4.00	m/z	-1.35408e-05	0.000132806	-0.101959	0.918868	0.990077
285.0103	10.08	m/z	0.000977137	0.000870677	1.12227	0.265279	0.79811
279.1338	3.84	m/z	2.72214e-05	6.28587e-05	0.433058	0.665331	0.959712
271.1649	4.35	m/z	0.000124239	0.000148397	0.837208	0.403244	0.864882
728.6127	11.18	m/z	7.79705e-05	0.000110701	0.704335	0.481952	0.904392
[truncated: 4,559 more rows]

## Sheet: COTOH3_mwas
mz	time	mode	estimate	stderror	t	p	pfdr
764.5555	18.44	m/z	1.59437e-05	2.69131e-05	0.592413	0.554087	0.952634
360.1318	7.62	n	-2.08186e-05	1.76249e-05	-1.18121	0.238595	0.858313
1041.5823	5.59	n	-6.42292e-06	1.06307e-05	-0.604189	0.546243	0.951802
404.0529	5.27	n	-4.73708e-07	7.51986e-06	-0.0629943	0.949819	0.998973
585.2708	11.10	m/z	-6.77486e-05	9.29949e-05	-0.728519	0.468423	0.934691
821.6296	19.21	n	2.3705e-05	2.45271e-05	0.966484	0.334697	0.90163
314.1263	5.27	n	-4.04582e-05	2.86549e-05	-1.41191	0.159167	0.795658
297.0893	4.98	n	3.74903e-06	1.55407e-05	0.241239	0.80956	0.9916
347.0627	1.06	n	7.21553e-06	1.06936e-05	0.674754	0.500429	0.945223
514.2054	0.64	n	5.35044e-05	5.08323e-05	1.05257	0.295421	0.883836
369.8057	0.59	n	-5.5837e-05	6.7075e-05	-0.832455	0.40595	0.919053
350.0844	3.19	m/z	0.000177624	0.000140805	1.26148	0.211861	0.841032
577.4825	16.66	m/z	-4.43225e-05	4.45513e-05	-0.994866	0.32073	0.895719
777.6937	11.82	m/z	-2.13066e-05	2.14858e-05	-0.991662	0.322281	0.896612
727.4224	4.40	n	-6.79488e-06	1.18222e-05	-0.574756	0.565951	0.955095
352.1653	7.37	m/z	-2.0697e-06	4.61433e-05	-0.0448536	0.96426	0.998973
1290.7529	5.42	n	-1.79655e-05	1.33355e-05	-1.34719	0.179087	0.821592
374.1554	7.91	m/z	-4.26987e-05	5.70226e-05	-0.748802	0.454982	0.929601
942.5134	4.55	n	-7.24639e-06	1.23925e-05	-0.584741	0.559227	0.953647
399.1615	7.45	n	7.03294e-05	7.17936e-05	0.979607	0.328231	0.898743
787.6682	16.54	m/z	-2.75661e-06	3.02139e-05	-0.0912363	0.927375	0.998973
463.1842	10.06	n	-0.000110823	5.5312e-05	-2.00359	0.0461759	0.651118
336.1083	10.08	n	-3.19845e-06	1.63656e-05	-0.195437	0.845203	0.992169
593.6993	0.59	n	-6.17794e-05	4.21942e-05	-1.46417	0.144525	0.795245
520.0500	1.17	n	1.22478e-05	5.04459e-05	0.242791	0.808381	0.9916
229.1789	3.64	n	-7.60578e-06	1.17907e-05	-0.645067	0.51945	0.950489
390.7978	0.59	m/z	-3.45527e-05	0.000109844	-0.314563	0.753365	0.986004
392.3520	14.25	m/z	9.46148e-06	9.35269e-05	0.101163	0.919668	0.998973
727.6239	0.59	n	-3.86237e-05	4.48818e-05	-0.860566	0.39037	0.91364
774.5381	18.44	n	1.87075e-05	5.63471e-05	0.332004	0.740204	0.985636
444.1313	5.13	n	-2.80787e-05	4.59008e-05	-0.611726	0.541252	0.951802
806.9653	15.43	m/z	-1.7806e-05	4.86837e-05	-0.365749	0.714902	0.980559
450.3212	14.32	m/z	0.000388048	0.00163922	0.236727	0.813836	0.992169
342.1558	3.41	m/z	-4.33375e-05	6.47939e-05	-0.668852	0.504625	0.946797
596.5014	15.14	n	-1.93236e-05	4.23882e-05	-0.455872	0.648861	0.97307
635.4856	16.56	m/z	-2.28294e-05	3.54616e-05	-0.643778	0.520285	0.950642
389.1016	9.01	m/z	-3.1003e-06	7.83692e-06	-0.395602	0.692722	0.979103
766.5351	17.94	m/z	-2.91348e-05	3.01805e-05	-0.965352	0.335279	0.90163
1147.6941	4.78	n	3.5559e-06	1.41279e-05	0.251693	0.801476	0.99136
1086.6058	4.70	n	-9.8344e-05	2.83071e-05	-3.47418	0.000599775	0.112758
388.0944	9.18	n	6.63831e-06	8.91699e-06	0.744457	0.45727	0.929601
649.3838	17.16	m/z	1.35801e-05	2.51547e-05	0.539863	0.589752	0.956658
568.4281	17.31	n	8.15943e-05	0.000145207	0.561917	0.575203	0.956658
1192.7029	10.56	n	0.000457299	0.000238079	1.92079	0.0561	0.677198
263.0962	4.45	n	2.55935e-05	1.86918e-05	1.36924	0.172101	0.812253
800.4413	5.49	n	-9.60296e-05	2.72972e-05	-3.51792	0.000512867	0.105106
342.2636	11.95	m/z	-4.55938e-05	4.54023e-05	-1.00422	0.316204	0.891454
679.6508	0.59	n	-5.69649e-05	3.91574e-05	-1.45477	0.147185	0.795245
493.3878	16.17	m/z	-9.35211e-05	3.19828e-05	-2.92411	0.00375782	0.286526
290.0134	6.10	n	-2.96719e-05	6.69739e-05	-0.443037	0.658113	0.975346
806.4882	4.63	n	8.23482e-09	1.15267e-05	0.000714414	0.999431	0.999718
735.5741	16.32	m/z	6.33631e-05	4.57936e-05	1.38367	0.168011	0.809833
598.3864	16.17	m/z	-0.000150742	5.02232e-05	-3.00144	0.00295046	0.257988
394.7923	0.59	m/z	-3.90766e-05	5.9949e-05	-0.651831	0.515136	0.949245
664.1614	13.04	m/z	4.85697e-06	1.82696e-05	0.26585	0.790564	0.989476
882.4217	6.13	n	1.39625e-05	1.12526e-05	1.24082	0.215785	0.843286
1566.7910	8.06	n	1.10427e-05	1.10997e-05	0.994865	0.320723	0.895719
1368.8069	10.95	n	0.000252949	0.00015351	1.64776	0.101238	0.745138
453.3333	16.19	m/z	1.2559e-05	3.09038e-05	0.406392	0.684788	0.977473
317.1949	3.97	n	-2.24497e-07	1.03324e-05	-0.0217274	0.982682	0.998973
578.6968	0.59	m/z	-2.91746e-05	2.87275e-05	-1.01556	0.310958	0.885717
266.0600	4.45	n	3.20712e-05	2.32422e-05	1.37987	0.168808	0.809833
508.7120	0.59	m/z	-1.0175e-06	3.78219e-05	-0.0269023	0.978561	0.998973
199.0840	2.16	m/z	0.000163481	0.000111925	1.46063	0.14614	0.795245
1453.8663	6.76	n	6.64172e-06	1.72151e-05	0.385808	0.699953	0.979743
531.0137	0.55	m/z	-9.29537e-06	4.41076e-05	-0.210743	0.833359	0.992169
361.0621	1.19	m/z	6.43678e-05	6.68371e-05	0.963054	0.33688	0.901948
366.1424	4.55	n	5.65563e-05	3.86456e-05	1.46346	0.144545	0.795245
290.1264	5.47	n	-9.27435e-06	9.5904e-06	-0.967045	0.334417	0.90163
600.6964	0.59	n	1.72223e-05	5.28796e-05	0.325689	0.744981	0.986004
300.1472	6.61	n	-3.42508e-05	3.28851e-05	-1.04153	0.298594	0.884331
181.1012	12.57	m/z	-3.03101e-05	4.10016e-05	-0.739241	0.460567	0.930427
290.1343	1.42	m/z	-4.98107e-05	2.62274e-05	-1.89919	0.0586426	0.677397
1279.7869	6.56	n	-1.08197e-05	1.7743e-05	-0.609802	0.542523	0.951802
834.6790	17.44	m/z	-2.66068e-05	5.34115e-05	-0.498148	0.618866	0.960512
439.3642	14.16	m/z	-8.79642e-06	3.85711e-05	-0.228057	0.820479	0.992169
782.6054	18.88	m/z	-1.51813e-05	3.56543e-05	-0.425791	0.67064	0.975731
725.5588	17.41	m/z	-2.11611e-05	9.46735e-05	-0.223517	0.823517	0.992169
232.0871	1.96	m/z	-0.00105693	0.000650828	-1.62397	0.109375	0.761713
245.0630	1.85	m/z	-0.000186265	0.000199464	-0.933826	0.351726	0.909161
546.2182	3.22	n	8.1182e-06	1.21572e-05	0.667768	0.504872	0.946797
316.1057	4.33	n	6.29042e-05	7.71352e-05	0.815507	0.416002	0.923412
388.0944	8.75	n	-4.81011e-06	8.0404e-06	-0.598242	0.550197	0.95223
1536.7814	7.57	n	3.68616e-05	1.91215e-05	1.92776	0.0549705	0.677198
836.5453	18.25	m/z	-3.00578e-05	3.53869e-05	-0.849405	0.397217	0.91364
473.3621	16.19	m/z	-6.36947e-05	2.80037e-05	-2.27451	0.0237471	0.564251
368.1289	0.75	n	2.16725e-05	7.7217e-05	0.28067	0.779286	0.988059
581.2618	9.65	n	-0.00019803	0.000505543	-0.391717	0.696283	0.979153
301.1544	10.53	m/z	-2.54947e-05	2.79653e-05	-0.911652	0.362793	0.909161
825.0447	18.30	n	5.67776e-05	0.000107884	0.526283	0.600287	0.957365
264.9736	7.15	n	-9.07453e-06	1.85666e-05	-0.488756	0.625425	0.961587
266.9715	7.15	n	-4.86438e-06	1.83082e-05	-0.265694	0.790685	0.989476
367.1498	3.19	m/z	2.61734e-06	1.34877e-05	0.194053	0.846285	0.992169
373.2322	16.72	m/z	7.54549e-05	6.26264e-05	1.20484	0.232441	0.849699
738.3676	6.21	n	1.12097e-06	1.21139e-05	0.0925357	0.926343	0.998973
424.7582	18.51	m/z	-3.24884e-05	7.87767e-05	-0.412411	0.680702	0.977154
806.0577	18.14	m/z	-7.96919e-06	3.60041e-05	-0.221341	0.825005	0.992169
284.1158	11.78	n	-3.35728e-06	1.37789e-05	-0.243653	0.807691	0.99136
352.0733	10.75	n	-1.34988e-05	1.22044e-05	-1.10605	0.269721	0.87547
262.0377	1.80	m/z	8.63198e-06	1.85328e-05	0.465768	0.64177	0.969239
754.5743	19.50	m/z	3.59551e-05	5.94491e-05	0.604804	0.546261	0.951802
1196.5810	8.22	n	1.92207e-05	1.46177e-05	1.31489	0.1897	0.824614
565.4340	16.58	m/z	-5.60074e-05	2.8831e-05	-1.94261	0.0531387	0.673504
1031.6002	7.28	n	-1.07311e-05	1.64805e-05	-0.651139	0.51553	0.949245
743.5967	0.59	n	-3.53522e-05	4.00063e-05	-0.883665	0.377816	0.909161
769.5556	0.59	n	5.59998e-05	4.57944e-05	1.22285	0.222743	0.843286
465.3915	16.74	m/z	-2.46191e-05	2.69714e-05	-0.912787	0.362197	0.909161
547.2993	15.27	m/z	5.83801e-05	7.71635e-05	0.756576	0.450416	0.929601
796.5255	18.44	m/z	-5.85986e-05	5.86396e-05	-0.999301	0.319237	0.894753
635.1491	12.64	m/z	1.85176e-08	1.70137e-05	0.00108839	0.999132	0.999718
686.6498	0.59	n	9.40938e-06	4.6209e-05	0.203627	0.838834	0.992169
302.2324	10.11	m/z	9.20445e-06	2.35062e-05	0.391575	0.695692	0.979153
675.6095	0.59	n	-5.12827e-05	4.53652e-05	-1.13044	0.259473	0.872644
324.1012	9.45	n	0.000252097	9.02015e-05	2.79482	0.00573148	0.335599
311.1227	4.40	n	2.75797e-05	2.43502e-05	1.13263	0.258409	0.871733
497.1798	10.06	n	-1.54655e-05	2.26777e-05	-0.681969	0.495863	0.943939
921.5156	4.75	n	8.10947e-07	1.11967e-05	0.0724277	0.942317	0.998973
317.6324	3.14	m/z	-2.19922e-06	1.27857e-05	-0.172006	0.863566	0.993127
563.2464	10.88	m/z	3.01763e-05	5.31448e-05	0.567813	0.571181	0.955562
208.1137	4.58	m/z	-4.20112e-05	2.75159e-05	-1.5268	0.128022	0.790698
383.1425	0.75	n	6.72711e-05	2.85951e-05	2.35254	0.0193888	0.520535
598.2427	13.08	n	-4.12961e-05	2.56095e-05	-1.61253	0.108054	0.760322
298.0925	4.98	n	5.59298e-06	1.60506e-05	0.348459	0.727776	0.983668
524.2274	8.48	m/z	-6.8647e-05	0.000566946	-0.121082	0.903855	0.996383
364.2247	10.88	n	-1.21711e-05	3.81793e-05	-0.318787	0.750146	0.986004
664.1979	11.18	m/z	4.79998e-07	2.29474e-05	0.0209173	0.983328	0.998973
635.6793	0.59	n	6.61767e-05	5.42413e-05	1.22004	0.223726	0.843286
507.2411	13.87	m/z	-1.17789e-05	2.69469e-05	-0.437115	0.662389	0.975731
1197.7334	5.49	n	-8.83299e-06	1.42165e-05	-0.62132	0.534931	0.951802
306.0397	1.73	n	-2.57627e-05	2.04317e-05	-1.26092	0.208464	0.840262
702.5063	17.34	m/z	5.45861e-06	6.2452e-05	0.0874048	0.930449	0.998973
591.4865	19.21	m/z	5.38882e-05	3.59532e-05	1.49884	0.135132	0.790698
584.1716	3.37	m/z	3.82573e-05	3.53136e-05	1.08336	0.279778	0.87547
270.1315	6.76	m/z	-3.72871e-05	3.15987e-05	-1.18002	0.239067	0.858779
552.4018	16.36	m/z	-5.45707e-05	7.50563e-05	-0.727063	0.467839	0.934253
176.0740	4.28	m/z	-2.02665e-06	5.38043e-05	-0.0376671	0.969989	0.998973
1175.6916	6.56	n	-0.000106843	3.04506e-05	-3.50874	0.000530082	0.105342
720.2641	9.45	n	1.54998e-05	2.76316e-05	0.560945	0.575316	0.956658
263.1389	6.13	m/z	6.44379e-06	1.76696e-05	0.364682	0.715644	0.980559
1456.8600	11.13	n	0.000157724	0.000157056	1.00425	0.316703	0.892156
486.2921	5.67	m/z	-1.25957e-05	1.38402e-05	-0.910079	0.36362	0.909161
431.1125	9.45	m/z	1.53127e-05	1.28021e-05	1.19611	0.232738	0.84982
331.1285	5.57	m/z	-2.70702e-05	2.25949e-05	-1.19806	0.231979	0.849699
579.4593	17.21	m/z	-2.33541e-05	4.12925e-05	-0.565576	0.572394	0.956616
724.7785	0.57	m/z	1.45423e-05	2.31618e-05	0.627855	0.530648	0.951802
289.0270	11.28	n	0.000119802	9.18346e-05	1.30454	0.195105	0.832466
1057.5460	5.59	n	-8.42787e-06	1.20108e-05	-0.701691	0.483497	0.941162
287.1842	4.28	n	5.66503e-06	1.00194e-05	0.565405	0.572284	0.956616
625.1778	16.17	m/z	4.26642e-05	4.85479e-05	0.878807	0.380357	0.909161
279.1008	3.27	m/z	8.45966e-05	6.13847e-05	1.37814	0.169573	0.811485
925.4640	5.47	n	5.57016e-06	1.32337e-05	0.420906	0.67417	0.975731
571.3966	17.24	m/z	1.74196e-05	2.33731e-05	0.745282	0.456772	0.929601
424.1795	8.97	n	0.000129016	0.000189983	0.679091	0.499419	0.944887
330.2636	11.73	m/z	-2.10863e-05	3.89677e-05	-0.541122	0.588887	0.956658
189.1022	9.73	m/z	-1.77302e-05	4.59412e-05	-0.385933	0.70023	0.979743
601.2658	12.91	m/z	8.13357e-05	0.000407753	0.199473	0.842671	0.992169
521.4201	15.95	m/z	-3.50593e-05	3.10526e-05	-1.12903	0.259923	0.8728
467.3494	15.77	m/z	1.74057e-05	2.47439e-05	0.703435	0.482412	0.940931
378.1300	6.76	n	1.4549e-06	8.92152e-06	0.163077	0.870584	0.993127
295.1642	3.64	n	-6.01358e-06	1.40868e-05	-0.426896	0.669807	0.975731
132.0066	1.94	m/z	3.15835e-05	2.22224e-05	1.42124	0.15644	0.795658
389.0827	5.27	m/z	-1.31875e-06	8.67324e-06	-0.152048	0.879267	0.993714
437.1384	14.68	n	-5.87143e-05	8.87507e-05	-0.661565	0.508836	0.947166
581.2617	10.01	n	-0.000176702	0.000615455	-0.287108	0.774636	0.987394
621.5331	17.91	m/z	-5.8001e-06	6.69839e-05	-0.0865894	0.931252	0.998973
498.1870	10.75	m/z	-5.51552e-06	1.53028e-05	-0.360425	0.718821	0.980794
315.1336	5.69	m/z	-3.95007e-05	2.61505e-05	-1.51051	0.132122	0.790698
1126.6961	4.98	n	-4.74629e-06	1.56104e-05	-0.304047	0.761335	0.987394
372.1542	4.45	n	2.03861e-05	1.58883e-05	1.28309	0.200599	0.837656
616.3675	17.36	m/z	-3.59992e-05	4.72867e-05	-0.761296	0.447216	0.929601
402.1425	12.24	n	-8.14824e-06	1.86737e-05	-0.436348	0.662945	0.975731
450.7464	0.59	m/z	-1.56991e-05	4.12359e-05	-0.380713	0.70375	0.979991
391.2258	18.42	m/z	-2.64305e-05	6.68912e-05	-0.395126	0.693351	0.979153
292.0919	1.48	n	3.91405e-05	6.35034e-05	0.616353	0.538279	0.951802
1396.8009	10.61	n	0.000209479	0.000106244	1.97168	0.050053	0.661588
753.5898	17.79	m/z	8.68248e-05	4.56783e-05	1.90079	0.0584751	0.677397
559.7832	7.30	m/z	1.11762e-05	1.16718e-05	0.957541	0.33918	0.902706
754.5363	18.42	m/z	-6.99576e-06	3.97436e-05	-0.176022	0.860417	0.993127
478.3162	12.62	m/z	5.54158e-06	7.08874e-05	0.0781745	0.93775	0.998973
223.1116	12.38	m/z	-4.21785e-05	4.71522e-05	-0.894518	0.371869	0.909161
490.2072	11.18	m/z	-4.32672e-05	6.83236e-05	-0.633268	0.527156	0.950749
433.2425	7.86	m/z	-6.63874e-07	1.58488e-05	-0.0418879	0.96662	0.998973
551.2101	10.98	m/z	0.0001115	9.09297e-05	1.22622	0.223759	0.843286
519.5961	15.43	m/z	-1.3327e-05	3.90273e-05	-0.34148	0.733067	0.98473
204.9122	4.47	n	-4.1478e-06	4.51141e-05	-0.0919401	0.926817	0.998973
297.1071	3.51	n	1.20797e-06	1.88383e-05	0.0641231	0.948921	0.998973
313.1180	10.38	m/z	-8.118e-06	1.08286e-05	-0.749682	0.454121	0.929601
788.6611	19.24	m/z	2.10013e-05	2.91071e-05	0.721519	0.471251	0.935088
569.4176	16.40	m/z	-9.66954e-05	3.20797e-05	-3.01422	0.00283002	0.250801
356.1235	9.75	m/z	-2.91117e-05	3.07746e-05	-0.945966	0.345041	0.905899
374.2577	15.97	m/z	7.6805e-05	6.41452e-05	1.19736	0.236701	0.856045
390.1424	8.29	n	-6.17101e-06	9.17696e-06	-0.672447	0.501894	0.94631
567.5588	19.13	n	-2.13874e-05	2.50253e-05	-0.854632	0.393539	0.91364
416.3066	14.11	m/z	-2.16518e-05	5.80653e-05	-0.372886	0.709543	0.980524
793.7650	0.57	m/z	6.74111e-06	2.30258e-05	0.292763	0.769936	0.987394
277.0520	10.31	m/z	0.000247868	8.05046e-05	3.07893	0.00239736	0.23821
778.9948	15.68	m/z	4.72689e-05	4.8935e-05	0.965954	0.335133	0.90163
1065.6071	5.03	n	-0.000118979	3.06747e-05	-3.87873	0.000132979	0.070166
451.3178	15.79	m/z	3.14363e-05	2.76735e-05	1.13597	0.257011	0.869336
376.1268	9.63	n	-8.96833e-06	1.17439e-05	-0.763657	0.445761	0.929601
549.3908	16.19	m/z	3.63826e-05	0.000595393	0.0611068	0.951508	0.998973
617.2964	8.40	m/z	1.62143e-05	1.76829e-05	0.916945	0.360018	0.909161
656.7912	0.57	m/z	1.10395e-05	2.77091e-05	0.398407	0.690656	0.978582
752.4257	16.32	n	-2.95362e-07	3.48405e-05	-0.00847753	0.993242	0.998993
431.2143	5.42	m/z	5.80477e-07	1.20094e-05	0.0483351	0.961486	0.998973
606.4336	15.43	n	0.000156004	9.03336e-05	1.72697	0.0862037	0.723512
524.5918	16.26	m/z	4.37808e-05	3.0353e-05	1.44238	0.150402	0.795658
637.3841	17.14	m/z	-1.20139e-05	3.36649e-05	-0.356868	0.721479	0.981306
263.1024	4.45	m/z	-7.94969e-06	1.9092e-05	-0.416388	0.677468	0.975731
435.2867	16.13	m/z	-6.5533e-06	2.64269e-05	-0.247978	0.804346	0.99136
415.2548	18.47	m/z	4.87759e-05	5.45e-05	0.894971	0.372579	0.909161
656.3670	7.98	m/z	7.93551e-06	2.17755e-05	0.364424	0.715836	0.980559
551.1900	14.92	m/z	-7.01604e-05	6.12332e-05	-1.14579	0.25296	0.869336
455.2742	5.92	n	-2.39334e-05	2.12907e-05	-1.12412	0.261993	0.874237
188.1178	4.47	m/z	5.10737e-05	3.16309e-05	1.61468	0.107589	0.760046
195.1371	8.24	n	-9.87671e-06	5.22407e-05	-0.189061	0.850192	0.992169
636.5435	16.17	m/z	-6.95212e-05	9.69185e-05	-0.717316	0.474699	0.93542
563.8218	16.26	m/z	3.19664e-05	4.76453e-05	0.670924	0.502957	0.94631
709.8036	0.57	m/z	9.47112e-06	2.41514e-05	0.392156	0.695263	0.979153
279.1338	4.25	m/z	2.25733e-05	2.33318e-05	0.967491	0.334194	0.90163
315.2025	4.60	m/z	-8.07298e-06	1.99375e-05	-0.404914	0.685873	0.977473
561.3012	5.64	m/z	-0.000115307	3.20081e-05	-3.60245	0.000377344	0.0919213
362.1380	9.45	n	1.46608e-05	1.30819e-05	1.12069	0.263449	0.875354
717.5167	16.23	n	4.1326e-05	3.41131e-05	1.21144	0.226823	0.843286
316.2108	3.44	n	-1.08787e-05	1.45807e-05	-0.746098	0.456279	0.929601
495.7356	5.39	m/z	-1.70238e-06	1.65682e-05	-0.102749	0.918241	0.998973
319.6444	5.31	m/z	-4.53682e-06	1.12382e-05	-0.403697	0.686766	0.977473
667.3618	12.62	m/z	-7.20597e-06	2.69431e-05	-0.267452	0.789335	0.989476
563.3136	15.29	m/z	3.14345e-05	5.87431e-05	0.535119	0.593137	0.956658
740.7532	0.57	m/z	-2.52797e-06	4.74853e-05	-0.0532369	0.957585	0.998973
796.9742	15.68	m/z	-4.65591e-06	3.95332e-05	-0.117772	0.906601	0.9979
644.8121	6.59	m/z	9.56015e-06	1.21507e-05	0.786797	0.432114	0.925084
258.0583	1.35	m/z	1.12198e-05	2.13835e-05	0.524693	0.600242	0.957365
492.2526	13.08	m/z	0.000379991	0.00024362	1.55977	0.121852	0.790698
714.7453	0.57	m/z	-1.09681e-05	4.43802e-05	-0.247139	0.804995	0.99136
480.2129	7.23	m/z	3.82433e-05	0.000121523	0.314701	0.753275	0.986004
1511.8723	6.89	n	-1.94912e-05	1.59682e-05	-1.22063	0.223329	0.843286
474.2737	15.57	m/z	-7.88825e-05	5.93311e-05	-1.32953	0.18579	0.824614
521.6072	15.84	m/z	-2.88214e-05	3.80422e-05	-0.757616	0.44937	0.929601
366.1116	6.54	m/z	5.0566e-05	3.57529e-05	1.41432	0.158474	0.795658
574.3384	11.21	n	-3.27695e-06	0.000129985	-0.0252101	0.979912	0.998973
270.6043	18.42	m/z	-8.13926e-05	0.000103718	-0.784748	0.434319	0.925663
400.1688	7.73	m/z	-1.85808e-06	0.000181739	-0.0102239	0.991878	0.998973
566.4450	17.02	m/z	-8.66114e-06	4.59726e-05	-0.188398	0.850716	0.992169
329.1948	7.86	n	-6.35052e-08	4.01788e-05	-0.00158056	0.99874	0.999718
390.2975	15.62	m/z	-2.40969e-05	6.54753e-05	-0.368031	0.71315	0.980559
640.7996	0.57	n	1.01771e-05	1.86648e-05	0.545256	0.586043	0.956658
291.1101	6.61	m/z	-3.54444e-05	3.16451e-05	-1.12006	0.263718	0.875354
230.1380	3.32	n	8.15647e-05	5.58209e-05	1.46119	0.145245	0.795245
365.2105	4.65	m/z	-6.1834e-06	1.22234e-05	-0.505867	0.613377	0.958429
571.4336	16.52	m/z	-6.73332e-05	3.52682e-05	-1.90917	0.0573404	0.677198
783.4913	16.34	m/z	7.05109e-05	5.80752e-05	1.21413	0.226544	0.843286
213.1543	8.90	n	-6.51863e-06	1.60745e-05	-0.405525	0.685424	0.977473
549.2672	11.00	m/z	-5.19171e-05	4.83153e-05	-1.07455	0.283733	0.876224
560.2997	15.27	m/z	4.29215e-05	6.53116e-05	0.65718	0.51259	0.947988
534.2694	3.64	n	6.55693e-06	1.15822e-05	0.566121	0.571798	0.95635
269.6343	3.35	m/z	-7.26363e-06	1.82426e-05	-0.398169	0.690831	0.978582
383.7827	0.59	n	-0.00011482	6.70558e-05	-1.7123	0.0880958	0.723512
337.1391	3.97	m/z	-1.45763e-05	1.74084e-05	-0.837311	0.403184	0.917119
463.7507	4.73	m/z	-5.54429e-06	1.12659e-05	-0.492132	0.62304	0.961097
329.1948	7.50	n	1.12698e-07	4.35392e-05	0.00258843	0.997937	0.999718
875.4865	4.35	n	1.80123e-05	1.45356e-05	1.23919	0.216388	0.843286
464.2180	10.08	m/z	1.06877e-05	2.53011e-05	0.422421	0.673066	0.975731
539.1113	13.78	m/z	3.81985e-05	6.1431e-05	0.621811	0.534832	0.951802
594.4766	17.39	m/z	2.51854e-06	3.63017e-05	0.0693781	0.944743	0.998973
335.1003	8.55	n	-2.24647e-05	2.02648e-05	-1.10855	0.268643	0.87547
339.0285	4.30	m/z	-0.000286353	0.000107616	-2.66088	0.00849817	0.407792
416.3368	12.43	m/z	-2.14406e-05	2.64112e-05	-0.811798	0.417647	0.923412
405.7398	17.81	m/z	6.0772e-06	5.00616e-05	0.121394	0.903722	0.996383
676.4907	17.24	m/z	-7.83164e-05	4.64307e-05	-1.68674	0.0937323	0.737358
389.7266	18.42	m/z	-0.00011003	0.000137826	-0.798324	0.427308	0.923412
542.8230	15.27	n	1.32133e-05	3.79029e-05	0.348608	0.727702	0.983668
583.4718	15.02	m/z	-1.20165e-05	3.43818e-05	-0.349502	0.726996	0.983668
295.1399	3.44	m/z	-7.19299e-06	1.2133e-05	-0.592845	0.553799	0.952634
647.3946	14.79	m/z	7.25816e-06	5.08778e-05	0.142659	0.88667	0.995042
193.0972	7.55	m/z	-1.43395e-05	1.54929e-05	-0.925558	0.355531	0.909161
230.1823	3.64	n	-6.09083e-06	1.22383e-05	-0.497688	0.619123	0.960512
611.2495	14.86	m/z	1.46006e-05	1.93794e-05	0.753407	0.451884	0.929601
166.2201	3.37	m/z	-4.66126e-06	2.56868e-05	-0.181466	0.856143	0.992926
266.6094	15.47	m/z	-3.88195e-06	3.95347e-05	-0.098191	0.921861	0.998973
691.4420	16.52	n	3.09731e-05	2.5217e-05	1.22826	0.220454	0.843286
629.8067	5.95	m/z	2.81932e-06	1.87994e-05	0.149969	0.880905	0.993714
343.0446	1.42	m/z	4.79679e-06	1.22355e-05	0.392038	0.69535	0.979153
688.3516	8.78	m/z	2.64874e-05	2.05533e-05	1.28871	0.198639	0.837656
542.2069	8.50	m/z	-0.000103027	3.75425e-05	-2.74427	0.00648535	0.348614
677.8879	6.84	m/z	-2.60993e-06	1.58856e-05	-0.164295	0.869626	0.993127
601.3708	17.31	m/z	-9.69081e-05	0.000123896	-0.782172	0.436189	0.927366
547.2251	10.98	m/z	-0.000118926	3.06567e-05	-3.87928	0.000132695	0.070166
475.2877	12.81	m/z	3.2673e-05	8.71112e-05	0.375072	0.708126	0.980524
395.6956	5.36	m/z	3.45243e-06	1.16597e-05	0.296099	0.76739	0.987394
398.0791	7.62	n	-2.17228e-05	1.61458e-05	-1.34542	0.179659	0.821592
359.2702	13.53	m/z	2.22729e-05	4.31578e-05	0.51608	0.606268	0.957695
524.3711	14.59	m/z	3.01921e-06	2.05193e-05	0.14714	0.883135	0.994518
440.7174	0.59	m/z	2.9233e-05	5.47395e-05	0.534039	0.593811	0.956658
357.2785	13.18	m/z	-1.08344e-05	5.33304e-05	-0.203157	0.839185	0.992169
370.7185	6.23	m/z	-1.15416e-05	1.6078e-05	-0.717852	0.473491	0.935395
579.4018	18.44	m/z	6.94351e-05	3.62774e-05	1.914	0.0567219	0.677198
670.8805	6.08	m/z	-1.15611e-05	1.42111e-05	-0.813522	0.41666	0.923412
538.4383	14.79	n	-8.39554e-06	5.11479e-05	-0.164143	0.869754	0.993127
254.1669	14.68	n	-1.3347e-05	6.03833e-05	-0.221038	0.825235	0.992169
617.3211	10.64	n	-0.000333134	0.000260215	-1.28022	0.202141	0.837741
439.1413	7.93	n	0.000420477	0.000402046	1.04584	0.299231	0.885541
820.5324	16.72	m/z	-1.7072e-05	3.0878e-05	-0.552884	0.580816	0.956658
331.2104	5.52	n	-5.37962e-06	2.02484e-05	-0.265682	0.790694	0.989476
306.0640	4.83	m/z	1.48147e-05	3.27631e-05	0.452175	0.651518	0.973757
513.2140	7.78	n	-2.30441e-05	3.84498e-05	-0.59933	0.549475	0.95223
407.0428	1.21	m/z	-6.71618e-06	0.000163743	-0.0410167	0.96744	0.998973
725.7606	0.57	n	-8.73522e-06	5.35373e-05	-0.163161	0.870526	0.993127
387.2171	15.34	m/z	-3.64702e-05	2.96472e-05	-1.23014	0.219753	0.843286
1280.7709	6.84	n	-1.27529e-05	1.97577e-05	-0.645464	0.519194	0.950489
691.7837	0.57	m/z	2.16614e-05	2.85309e-05	0.759224	0.448403	0.929601
264.6135	3.79	m/z	2.34877e-05	4.25546e-05	0.551943	0.581626	0.956658
626.3616	14.79	n	9.27906e-06	5.12606e-05	0.181017	0.856508	0.992926
531.2480	7.78	n	-0.00011073	9.21812e-05	-1.20123	0.230752	0.848596
838.5571	16.32	m/z	1.13136e-05	4.13724e-05	0.273458	0.784721	0.98931
289.1181	5.47	m/z	5.2988e-05	3.21527e-05	1.64801	0.100554	0.744703
755.4488	16.98	m/z	-5.69199e-05	5.14946e-05	-1.10536	0.270054	0.87547
612.3351	7.20	m/z	-1.15486e-06	1.69895e-05	-0.0679753	0.945857	0.998973
691.4598	16.32	m/z	7.74133e-05	7.6818e-05	1.00775	0.314508	0.889969
385.7799	0.59	n	1.83138e-05	5.49808e-05	0.333094	0.739355	0.985636
385.1677	10.06	m/z	-1.85164e-05	2.66131e-05	-0.695763	0.487196	0.94208
260.0507	5.29	m/z	-9.10874e-08	1.22281e-05	-0.00744904	0.994062	0.999115
411.2982	12.81	n	-3.33959e-05	3.44692e-05	-0.968862	0.333511	0.90163
649.8032	0.57	m/z	1.46891e-05	2.35326e-05	0.624203	0.533039	0.951802
329.1373	9.56	n	1.27077e-06	1.83978e-05	0.0690716	0.944985	0.998973
1045.5917	5.10	n	2.09407e-05	1.30105e-05	1.60952	0.10871	0.761655
601.2657	8.63	m/z	8.33558e-07	4.90828e-05	0.0169827	0.986466	0.998973
245.1244	5.90	n	-1.18173e-05	1.54247e-05	-0.766132	0.44429	0.929601
313.1174	8.58	m/z	-1.71831e-05	1.61815e-05	-1.06189	0.289266	0.880823
832.5691	16.21	m/z	1.74282e-05	2.69809e-05	0.645948	0.518881	0.950489
505.2409	11.05	m/z	4.63278e-05	4.03937e-05	1.14691	0.252935	0.869336
884.5972	16.79	m/z	2.17071e-05	2.63983e-05	0.822291	0.411662	0.922454
469.7416	0.59	n	-7.01765e-05	6.94966e-05	-1.00978	0.313575	0.889458
669.4733	18.88	m/z	5.89316e-05	6.67356e-05	0.883061	0.378028	0.909161
312.2167	8.80	m/z	-7.82016e-05	5.79997e-05	-1.34831	0.178809	0.821592
478.2640	6.26	m/z	-1.18093e-05	1.66571e-05	-0.70896	0.478982	0.937101
422.2529	11.03	n	-6.53687e-05	6.99844e-05	-0.934047	0.35117	0.909161
629.4745	18.38	m/z	3.77034e-05	0.000168806	0.223353	0.823631	0.992169
275.1731	7.62	n	-2.93295e-05	5.71455e-05	-0.513241	0.608217	0.957695
624.2807	15.29	m/z	8.25678e-05	3.65833e-05	2.25698	0.0248663	0.565695
285.0846	6.03	n	8.52371e-05	2.96572e-05	2.87407	0.00438582	0.297164
712.4157	16.26	m/z	7.41752e-05	2.3878e-05	3.10643	0.00210265	0.232426
469.1848	12.40	n	-2.1659e-06	2.00789e-05	-0.107869	0.914182	0.998973
265.1156	5.90	m/z	-4.56774e-05	4.41428e-05	-1.03476	0.301737	0.885584
312.1915	7.37	m/z	1.98812e-06	4.91957e-05	0.0404125	0.967795	0.998973
370.6821	4.23	m/z	-1.79262e-06	1.63412e-05	-0.109699	0.912732	0.998864
334.1071	11.64	m/z	4.3676e-06	1.78821e-05	0.244243	0.807234	0.99136
921.7531	0.55	m/z	-1.71618e-06	3.13443e-05	-0.0547525	0.956378	0.998973
168.0493	5.67	m/z	2.11772e-05	3.11356e-05	0.680159	0.497006	0.944887
299.0852	4.98	n	3.2483e-06	1.62037e-05	0.200466	0.841272	0.992169
846.5616	17.19	m/z	2.51008e-05	2.37545e-05	1.05668	0.291636	0.881765
286.1316	8.55	n	-7.41841e-05	4.3609e-05	-1.70112	0.0901117	0.727774
461.1336	2.99	m/z	9.57601e-06	4.75859e-05	0.201236	0.84067	0.992169
593.1906	14.03	m/z	-3.22483e-06	7.10182e-05	-0.0454085	0.963861	0.998973
650.6247	0.59	m/z	6.68055e-05	5.24582e-05	1.2735	0.204167	0.837741
408.1610	6.59	m/z	-0.000167588	0.000131355	-1.27584	0.204723	0.837741
634.1508	11.23	m/z	9.5431e-06	2.02931e-05	0.470264	0.638559	0.969239
407.1476	13.73	n	-4.99953e-06	2.51351e-05	-0.198907	0.842491	0.992169
428.1477	0.77	n	3.32408e-05	3.73985e-05	0.888828	0.374914	0.909161
252.0953	3.07	m/z	-1.6931e-05	2.29956e-05	-0.736271	0.462227	0.930427
498.1637	10.23	n	1.14739e-05	1.80302e-05	0.636369	0.525093	0.950749
347.1348	3.27	m/z	-1.32067e-05	1.09048e-05	-1.21109	0.226955	0.843286
523.6183	16.26	m/z	-2.23091e-05	4.04063e-05	-0.552119	0.581364	0.956658
307.0786	6.72	m/z	-0.00012048	0.000239471	-0.503107	0.616701	0.960308
413.1414	5.72	m/z	2.10378e-05	1.92813e-05	1.09109	0.276238	0.87547
282.0647	9.65	m/z	-7.95094e-06	1.21574e-05	-0.653998	0.513689	0.948805
312.2167	9.60	m/z	5.69379e-05	4.00215e-05	1.42268	0.156022	0.795658
660.4720	12.14	n	-0.000103713	7.64432e-05	-1.35674	0.176287	0.818182
466.7872	16.04	m/z	0.000183361	8.16776e-05	2.24494	0.0265888	0.569475
563.1575	14.03	m/z	-5.49022e-05	5.86863e-05	-0.93552	0.351431	0.909161
254.1047	12.16	m/z	-4.57694e-06	1.7396e-05	-0.263102	0.792679	0.989476
249.0538	2.74	m/z	-3.07947e-05	4.96072e-05	-0.62077	0.535503	0.951802
420.2163	4.18	m/z	-9.6896e-05	2.89766e-05	-3.34394	0.000947131	0.138029
267.1125	12.52	m/z	-1.20372e-05	1.92574e-05	-0.625065	0.532474	0.951802
390.1424	10.61	n	-1.86406e-05	1.75178e-05	-1.0641	0.288268	0.880588
567.4016	16.72	m/z	-3.75823e-06	4.7431e-05	-0.0792359	0.936907	0.998973
919.7076	0.57	m/z	1.0908e-07	5.03245e-05	0.00216754	0.998272	0.999718
319.2054	3.97	m/z	1.68163e-06	1.09474e-05	0.15361	0.878036	0.993606
417.0741	1.60	m/z	-4.73111e-05	4.89661e-05	-0.966201	0.334958	0.90163
414.2022	10.51	m/z	7.36962e-05	4.98781e-05	1.47753	0.140741	0.795245
880.5539	16.13	m/z	-3.4621e-05	3.36172e-05	-1.02986	0.304029	0.885584
205.0504	1.55	m/z	-2.66743e-05	4.46942e-05	-0.596817	0.551652	0.95223
444.7634	18.64	m/z	-2.05575e-05	4.70085e-05	-0.437315	0.662703	0.975731
555.4049	17.41	m/z	-8.99287e-06	2.94321e-05	-0.305546	0.760195	0.987394
426.1767	8.97	n	7.94651e-06	9.89636e-05	0.0802973	0.936063	0.998973
351.0657	13.23	m/z	2.22474e-05	1.95966e-05	1.13527	0.257303	0.869344
530.3071	16.28	m/z	6.97291e-05	4.22618e-05	1.64993	0.101152	0.745138
453.1534	12.33	n	1.17501e-05	1.42094e-05	0.826923	0.409036	0.920502
374.1775	5.13	n	7.49589e-06	3.40062e-05	0.220427	0.825711	0.992169
280.1266	5.47	m/z	-2.1656e-05	2.21326e-05	-0.978466	0.32875	0.898743
497.3077	7.28	n	-3.11491e-06	1.75642e-05	-0.177344	0.859375	0.993127
415.2549	5.87	m/z	-2.07348e-06	1.17924e-05	-0.175832	0.860563	0.993127
497.1798	10.75	n	-1.68245e-05	2.13357e-05	-0.788559	0.431085	0.924781
257.1237	4.38	n	3.68976e-05	2.4256e-05	1.52117	0.129427	0.790698
428.2177	10.21	m/z	0.000112444	6.52176e-05	1.72413	0.0858682	0.723512
353.1696	5.01	n	-1.62468e-05	2.55387e-05	-0.636167	0.525225	0.950749
937.7266	0.57	m/z	1.10632e-05	3.12085e-05	0.354493	0.723262	0.981604
330.1445	5.77	m/z	-4.24188e-05	3.13022e-05	-1.35514	0.176546	0.818805
358.1395	10.03	m/z	-6.93365e-06	1.34225e-05	-0.516571	0.605893	0.957695
316.1058	6.05	n	-2.27085e-06	1.44892e-05	-0.156727	0.875581	0.993363
541.3530	16.69	m/z	1.27188e-05	4.3428e-05	0.292872	0.769863	0.987394
270.6043	19.11	m/z	-9.619e-05	6.65435e-05	-1.44552	0.151747	0.795658
1435.9017	10.31	n	-1.50669e-05	4.8621e-05	-0.309885	0.756899	0.986435
1137.7125	6.21	n	-1.21653e-05	1.9691e-05	-0.617812	0.537238	0.951802
699.3669	8.42	m/z	-7.0061e-07	1.80628e-05	-0.0387874	0.96909	0.998973
347.1599	9.68	m/z	-3.70788e-05	3.63258e-05	-1.02073	0.308333	0.885717
362.1380	7.62	n	-2.32811e-05	1.90705e-05	-1.22079	0.223268	0.843286
378.1126	11.78	n	-5.01269e-06	1.07319e-05	-0.467081	0.640832	0.969239
380.3311	14.90	n	-3.86962e-06	1.93433e-05	-0.20005	0.841597	0.992169
312.1109	1.42	m/z	2.82452e-05	9.91182e-05	0.284965	0.775902	0.987394
664.7777	0.57	m/z	2.20665e-05	4.49088e-05	0.491362	0.623585	0.961097
339.0322	4.83	n	8.22911e-06	3.00476e-05	0.273869	0.784402	0.98931
377.1341	7.75	m/z	-1.96464e-05	1.08725e-05	-1.80699	0.0719156	0.692199
525.1198	15.75	n	3.56017e-05	4.03375e-05	0.882596	0.378289	0.909161
913.7664	0.55	m/z	-3.25942e-06	4.08706e-05	-0.0797497	0.936499	0.998973
358.1276	4.58	n	1.22842e-05	2.25877e-05	0.543846	0.587012	0.956658
299.1025	9.90	m/z	-4.5592e-06	1.96237e-05	-0.232331	0.816463	0.992169
237.0866	4.47	m/z	5.09783e-05	2.28355e-05	2.23242	0.026436	0.569475
353.0881	5.59	m/z	1.55075e-05	4.41297e-05	0.351408	0.72571	0.98351
823.0027	15.64	m/z	-3.34656e-05	4.53436e-05	-0.738045	0.461185	0.930427
190.0896	6.10	m/z	-6.21524e-05	6.90187e-05	-0.900516	0.369261	0.909161
234.9812	6.10	m/z	-1.20451e-07	5.38481e-05	-0.00223687	0.998217	0.999718
284.6381	15.66	m/z	4.83433e-05	2.94668e-05	1.6406	0.102094	0.745662
498.1869	8.78	m/z	-1.97388e-06	1.26558e-05	-0.155967	0.87618	0.993363
415.7343	4.98	m/z	3.26867e-06	1.62707e-05	0.200893	0.840939	0.992169
575.3223	17.09	m/z	2.28972e-05	6.06245e-05	0.37769	0.705988	0.980524
350.1571	11.21	m/z	8.0612e-07	5.67101e-05	0.0142147	0.98867	0.998973
210.0372	1.40	m/z	-2.44198e-06	3.05681e-05	-0.0798865	0.936389	0.998973
235.0391	2.36	n	-1.48195e-05	1.78314e-05	-0.831089	0.406683	0.919471
648.2027	11.87	m/z	2.95794e-05	3.34072e-05	0.88542	0.376745	0.909161
366.1770	3.62	m/z	-1.50572e-06	1.50182e-05	-0.10026	0.920215	0.998973
320.1846	4.25	n	-8.39202e-06	1.94214e-05	-0.432101	0.666025	0.975731
325.2098	3.30	n	-0.000136629	0.00012175	-1.12221	0.262866	0.87529
317.1404	2.99	m/z	4.08736e-06	1.4696e-05	0.278128	0.781134	0.988261
380.7608	0.59	n	-3.53964e-05	4.73409e-05	-0.747691	0.455376	0.929601
181.9270	1.60	m/z	-2.82801e-05	3.09038e-05	-0.915103	0.360982	0.909161
313.1502	3.30	m/z	3.24723e-07	1.68053e-05	0.0193226	0.984599	0.998973
320.0551	5.25	n	-3.34445e-05	5.9245e-05	-0.564512	0.572942	0.956658
602.3411	5.29	m/z	-1.39042e-05	1.7631e-05	-0.788623	0.431048	0.924781
252.1215	3.22	m/z	6.7468e-06	1.29853e-05	0.519572	0.603803	0.957695
232.1736	5.01	m/z	1.94521e-06	1.16665e-05	0.166735	0.867708	0.993127
837.7917	0.55	m/z	1.18114e-05	4.83456e-05	0.244312	0.807189	0.99136
496.2012	9.78	m/z	-8.94448e-05	4.685e-05	-1.90917	0.0573364	0.677198
468.9911	6.10	m/z	2.97779e-06	6.30894e-05	0.0471995	0.962464	0.998973
751.2862	0.57	m/z	-2.65197e-05	2.6333e-05	-1.00709	0.314824	0.889969
451.1059	4.30	m/z	-0.000393346	0.000453722	-0.866932	0.388638	0.91364
1250.9041	18.04	n	6.64799e-05	5.36247e-05	1.23972	0.216474	0.843286
916.4654	3.41	n	-2.59351e-06	1.68807e-05	-0.153637	0.878014	0.993606
680.8461	9.63	m/z	6.41171e-06	2.67734e-05	0.239481	0.810921	0.9916
451.2661	5.18	m/z	-5.16989e-05	2.91074e-05	-1.77614	0.0768746	0.696447
650.4021	16.19	m/z	-1.22716e-05	4.28842e-05	-0.286158	0.774996	0.987394
421.1807	9.08	m/z	6.87277e-05	6.24724e-05	1.10013	0.272297	0.87547
279.1217	4.08	n	9.40361e-06	1.1114e-05	0.846103	0.39827	0.91364
824.7148	0.57	m/z	-2.89129e-05	7.686e-05	-0.376177	0.707199	0.980524
448.2045	6.00	n	-9.28379e-06	1.79272e-05	-0.517859	0.604995	0.957695
303.1337	5.67	m/z	-1.83031e-05	1.79115e-05	-1.02186	0.307792	0.885717
692.6266	12.28	m/z	-1.0095e-06	2.54415e-05	-0.0396794	0.968379	0.998973
435.2867	15.27	m/z	-2.12036e-06	2.22207e-05	-0.0954227	0.924052	0.998973
522.2482	9.93	m/z	0.000160572	0.00012578	1.27661	0.203251	0.837741
588.2124	6.64	m/z	-7.11914e-05	2.72501e-05	-2.61252	0.00950881	0.417014
627.0937	11.47	m/z	-1.49594e-05	2.06957e-05	-0.722828	0.470433	0.935029
461.1336	3.77	m/z	2.69173e-06	3.81496e-05	0.0705572	0.943804	0.998973
376.1267	7.83	n	-7.29844e-06	1.47987e-05	-0.493181	0.622299	0.960766
642.3421	17.36	m/z	1.02209e-05	4.05234e-05	0.252221	0.801235	0.99136
291.6840	15.66	m/z	3.64122e-05	4.20811e-05	0.865286	0.387702	0.91364
265.1676	6.39	n	-1.42806e-05	2.08646e-05	-0.684443	0.494303	0.943605
403.3205	13.58	m/z	4.04078e-05	4.11683e-05	0.981529	0.32727	0.898382
528.2908	15.86	m/z	-1.71418e-05	3.43557e-05	-0.498951	0.61824	0.960308
681.2764	12.21	m/z	-9.65548e-05	4.46161e-05	-2.16413	0.0313724	0.598082
400.1178	13.32	m/z	3.31172e-06	4.13703e-05	0.0800505	0.93628	0.998973
338.1343	5.25	m/z	2.29874e-05	3.59782e-05	0.638925	0.523519	0.950749
1208.7495	6.44	n	-1.79669e-06	2.10994e-05	-0.0851535	0.932205	0.998973
368.1790	6.87	m/z	-3.71804e-06	2.05414e-05	-0.181002	0.856507	0.992926
289.1181	6.51	m/z	-1.11914e-05	1.48735e-05	-0.752439	0.452465	0.929601
457.2763	10.95	m/z	0.000139846	6.98017e-05	2.00348	0.0468796	0.651118
279.0286	5.72	m/z	-2.2185e-06	1.19074e-05	-0.186314	0.852344	0.992214
283.1318	11.13	n	-6.13429e-06	2.8934e-05	-0.21201	0.832265	0.992169
375.1225	10.51	m/z	1.31516e-06	1.45957e-05	0.0901061	0.928272	0.998973
382.7586	0.59	m/z	-4.54925e-05	8.71539e-05	-0.521979	0.602142	0.957695
438.7558	15.51	m/z	5.46887e-05	3.36582e-05	1.62483	0.107088	0.758901
560.3409	9.30	n	-6.78756e-05	9.12828e-05	-0.743575	0.458093	0.929601
290.6291	9.68	n	-9.9391e-05	4.33793e-05	-2.29121	0.0227516	0.5475
421.4012	18.51	m/z	-3.12307e-05	2.46879e-05	-1.26502	0.206993	0.838456
385.2323	4.23	n	-2.83197e-05	2.3287e-05	-1.21612	0.225038	0.843286
284.0916	5.67	m/z	-6.43249e-05	6.41105e-05	-1.00334	0.317917	0.89355
244.0517	4.58	n	-1.86016e-06	1.96263e-05	-0.0947789	0.924563	0.998973
473.7226	5.34	m/z	1.12433e-05	1.30248e-05	0.86322	0.388809	0.91364
549.4126	16.32	m/z	-5.2976e-05	5.29488e-05	-1.00051	0.317996	0.89355
245.1494	4.35	m/z	-5.49905e-06	1.37433e-05	-0.400125	0.689392	0.978127
461.2775	12.24	n	-6.8647e-05	8.92377e-05	-0.76926	0.44246	0.928867
250.1428	3.04	n	-1.90643e-08	1.42851e-05	-0.00133456	0.998936	0.999718
287.1388	6.59	m/z	-4.40606e-05	3.7443e-05	-1.17674	0.240372	0.858779
719.3909	12.14	m/z	-7.52429e-05	4.6944e-05	-1.60282	0.110222	0.765033
494.1921	13.65	m/z	4.60459e-06	2.55592e-05	0.180154	0.857172	0.992963
471.9519	11.03	m/z	4.40682e-05	6.02445e-05	0.731489	0.465607	0.932259
293.0897	6.89	n	-2.11213e-05	2.13822e-05	-0.987797	0.324167	0.897378
854.0915	11.85	m/z	2.22603e-05	3.38037e-05	0.658516	0.510796	0.947166
282.0945	5.27	m/z	-1.46457e-06	1.91733e-05	-0.0763862	0.93917	0.998973
1538.7604	7.88	n	3.57885e-05	2.43394e-05	1.47039	0.14266	0.795245
321.0670	1.40	m/z	1.16202e-05	1.33511e-05	0.870353	0.384908	0.913127
492.2752	5.15	m/z	3.11918e-05	3.48548e-05	0.894908	0.371661	0.909161
449.3962	17.19	m/z	-3.64868e-05	6.58202e-05	-0.55434	0.580785	0.956658
459.2154	9.80	m/z	3.1728e-05	6.81256e-05	0.465728	0.641897	0.969239
451.1741	12.02	n	-8.03335e-06	2.19011e-05	-0.366802	0.714064	0.980559
510.2491	6.03	m/z	1.34776e-05	1.43394e-05	0.9399	0.348138	0.908841
321.1007	11.44	m/z	-0.000416694	0.000235391	-1.77022	0.0803626	0.703993
243.1127	5.64	m/z	-1.88197e-05	1.85429e-05	-1.01493	0.311081	0.885717
605.8558	11.36	m/z	3.36013e-06	3.4561e-05	0.0972233	0.922624	0.998973
282.1915	16.17	m/z	5.23595e-05	4.59469e-05	1.13956	0.255658	0.869336
360.1551	7.13	m/z	3.23929e-05	1.66847e-05	1.94148	0.0532766	0.673504
428.3005	11.80	m/z	5.77983e-05	6.83359e-05	0.845798	0.398446	0.91364
885.7131	0.57	m/z	3.78181e-05	6.09474e-05	0.620503	0.535569	0.951802
346.1243	1.40	m/z	2.5213e-05	2.99171e-05	0.842764	0.400141	0.915746
315.1337	7.10	m/z	-2.71203e-05	3.09942e-05	-0.875012	0.382372	0.909262
290.1596	3.66	m/z	4.06392e-05	4.71507e-05	0.861901	0.389588	0.91364
706.7583	0.57	m/z	-2.33952e-05	4.55294e-05	-0.513848	0.607827	0.957695
224.1523	6.61	n	-1.15093e-05	1.79411e-05	-0.641502	0.521759	0.950749
850.2512	12.60	m/z	4.71526e-05	6.16905e-05	0.764342	0.445475	0.929601
515.1903	9.43	n	2.35032e-06	1.66934e-05	0.140793	0.888142	0.995042
206.0481	1.66	m/z	1.17033e-05	0.00013846	0.0845244	0.932807	0.998973
315.1483	4.08	m/z	4.54563e-05	7.31103e-05	0.62175	0.534864	0.951802
385.1271	11.31	n	-1.79697e-05	2.17293e-05	-0.82698	0.409004	0.920502
359.2941	16.13	m/z	-7.03463e-05	2.93031e-05	-2.40064	0.017067	0.500561
358.0711	3.79	n	-3.68667e-05	4.15782e-05	-0.886685	0.376065	0.909161
666.5795	19.45	m/z	-6.06311e-06	3.15702e-05	-0.192052	0.847851	0.992169
383.1764	6.28	n	-3.02804e-07	3.00869e-05	-0.0100643	0.991978	0.998973
310.1371	4.93	m/z	-4.02682e-05	5.67604e-05	-0.709443	0.478683	0.937101
936.4957	4.55	n	-1.17393e-05	1.46794e-05	-0.799709	0.424607	0.923412
665.2454	11.59	m/z	-1.23234e-05	5.04889e-05	-0.244081	0.807369	0.99136
323.1323	5.34	m/z	-8.61993e-05	4.00531e-05	-2.15213	0.0323047	0.603573
225.3214	10.70	m/z	-8.1759e-06	3.85829e-05	-0.211905	0.832349	0.992169
266.0877	3.54	n	7.11226e-05	2.95043e-05	2.41058	0.0166187	0.500561
443.1230	6.13	m/z	8.78305e-06	2.56796e-05	0.342025	0.732608	0.984315
315.2137	4.00	m/z	-2.3958e-05	1.85291e-05	-1.293	0.197156	0.836818
347.0799	7.96	m/z	-3.38498e-05	2.18635e-05	-1.54824	0.122777	0.790698
185.1649	3.64	m/z	-6.65138e-06	1.25319e-05	-0.530756	0.596039	0.956658
481.2287	9.96	m/z	0.000115163	7.9405e-05	1.45033	0.148574	0.795658
318.1446	7.07	m/z	-8.68772e-06	1.33611e-05	-0.650224	0.516119	0.949245
559.4627	14.79	m/z	3.3711e-05	4.74018e-05	0.711176	0.477671	0.937101
283.0995	3.64	n	9.86238e-06	1.91319e-05	0.515494	0.606644	0.957695
741.7517	0.57	m/z	-1.27401e-05	4.45498e-05	-0.285974	0.775144	0.987394
427.0424	5.27	m/z	1.03262e-05	2.11747e-05	0.487665	0.626197	0.961868
491.2626	14.45	m/z	-1.3028e-05	0.00016738	-0.0778345	0.938055	0.998973
337.1154	9.56	m/z	-5.26679e-05	2.92268e-05	-1.80204	0.0726923	0.692199
757.4887	16.88	n	0.000177999	7.65556e-05	2.32509	0.0208848	0.541188
318.0970	7.37	m/z	-1.73616e-05	2.07334e-05	-0.837377	0.403147	0.917119
278.1329	4.50	m/z	6.07736e-06	2.50373e-05	0.242732	0.808409	0.9916
425.3621	15.95	m/z	-4.87277e-05	3.16808e-05	-1.53808	0.125254	0.790698
640.5637	19.19	m/z	-3.6016e-06	3.14125e-05	-0.114655	0.908807	0.99807
544.3176	15.84	m/z	3.16194e-05	4.74921e-05	0.665783	0.50637	0.947166
271.1074	11.28	m/z	-8.1333e-06	1.69056e-05	-0.481101	0.630848	0.964467
330.1697	6.81	m/z	-1.74209e-05	0.000157555	-0.11057	0.912375	0.998841
243.1945	5.05	n	-2.24528e-05	1.66601e-05	-1.3477	0.178923	0.821592
604.0555	4.83	n	0.000137284	7.72801e-05	1.77645	0.076851	0.696447
392.0342	1.08	m/z	1.15199e-05	1.3656e-05	0.843576	0.399679	0.915746
235.0156	7.37	n	1.34748e-06	1.08489e-05	0.124204	0.901249	0.996136
465.3090	11.78	n	-0.000124754	0.000117482	-1.0619	0.289997	0.880823
205.0925	4.45	m/z	0.000120762	0.000132711	0.90996	0.364171	0.909161
671.4756	16.56	m/z	9.86826e-05	7.53499e-05	1.30966	0.191528	0.825258
346.1970	6.99	m/z	-1.22016e-05	2.1447e-05	-0.56892	0.5699	0.955372
427.1968	7.07	n	7.09537e-05	3.98615e-05	1.78001	0.0762384	0.696339
655.4548	16.90	m/z	-7.87289e-06	4.14719e-05	-0.189837	0.849585	0.992169
554.3451	13.20	m/z	3.86439e-06	1.7125e-05	0.225658	0.821644	0.992169
581.4561	14.90	m/z	1.98267e-05	4.40225e-05	0.450376	0.652818	0.973757
310.1163	6.41	n	-2.28169e-05	2.09288e-05	-1.09022	0.276623	0.87547
612.3719	15.64	n	2.94967e-05	2.3295e-05	1.26623	0.206561	0.837741
333.1442	5.87	m/z	-4.74506e-05	2.29866e-05	-2.06427	0.0399801	0.631496
256.1153	5.92	m/z	6.1041e-05	0.00012319	0.495503	0.622374	0.960766
280.6433	16.08	m/z	-3.24667e-06	3.49916e-05	-0.0927843	0.926185	0.998973
366.2013	4.68	n	-1.45562e-06	1.45157e-05	-0.100279	0.9202	0.998973
329.1106	9.75	m/z	-2.22198e-05	2.03966e-05	-1.08939	0.276989	0.87547
509.2963	5.29	m/z	-1.70206e-05	1.9232e-05	-0.885015	0.376963	0.909161
281.1373	7.35	n	6.68439e-06	2.29847e-05	0.29082	0.77142	0.987394
511.1641	10.29	m/z	-2.96261e-05	2.42361e-05	-1.22239	0.223584	0.843286
262.6015	10.38	m/z	-7.09052e-05	3.7781e-05	-1.87675	0.0616687	0.679987
373.2734	12.94	m/z	-3.34646e-05	3.29707e-05	-1.01498	0.311056	0.885717
445.1387	4.50	m/z	-2.28834e-05	4.24771e-05	-0.538724	0.590536	0.956658
496.1636	9.88	m/z	0.000272247	0.000126682	2.14907	0.0349449	0.604905
867.5913	16.95	m/z	7.3506e-06	3.372e-05	0.217989	0.82761	0.992169
383.1263	9.25	n	6.19452e-05	4.6304e-05	1.33779	0.182151	0.824393
563.3401	12.99	m/z	6.66314e-05	5.33466e-05	1.24903	0.213613	0.843286
542.2070	7.37	m/z	-7.53913e-05	3.83426e-05	-1.96625	0.0503292	0.661588
390.1424	9.45	n	1.39226e-05	1.75991e-05	0.7911	0.429604	0.923918
397.1982	13.60	m/z	-1.6995e-05	2.05265e-05	-0.827954	0.408453	0.920493
534.7070	0.59	m/z	-2.45012e-05	3.82613e-05	-0.640366	0.522561	0.950749
266.1377	4.83	n	1.62838e-05	1.53618e-05	1.06002	0.290116	0.880823
517.6633	0.59	n	1.56349e-05	4.52817e-05	0.34528	0.730187	0.983708
522.2904	6.08	m/z	-9.65338e-06	1.33642e-05	-0.722331	0.470738	0.935029
460.2077	8.68	m/z	6.85045e-05	4.38789e-05	1.56122	0.119689	0.787915
353.1108	6.05	n	-1.46545e-05	1.11263e-05	-1.3171	0.188962	0.824614
326.0868	2.81	m/z	4.7481e-05	5.18011e-05	0.916601	0.36237	0.909161
370.2434	3.94	m/z	-0.000158728	0.000161055	-0.985555	0.326302	0.898274
421.2423	6.39	m/z	-5.21214e-06	1.79906e-05	-0.289715	0.772264	0.987394
397.3229	15.86	n	1.97801e-05	2.2789e-05	0.867969	0.386208	0.91364
248.0950	4.20	m/z	-6.5495e-05	3.32428e-05	-1.9702	0.0498802	0.661588
671.4224	18.85	m/z	-7.44817e-05	2.9876e-05	-2.49303	0.0132984	0.451869
787.6730	12.91	m/z	3.64056e-05	2.61764e-05	1.39078	0.16549	0.803915
442.7958	0.57	m/z	-2.10605e-06	4.55199e-05	-0.0462665	0.963133	0.998973
1588.9391	11.33	n	8.04523e-05	7.12153e-05	1.12971	0.260357	0.873052
228.0977	1.44	m/z	-1.05528e-05	1.69767e-05	-0.621605	0.534744	0.951802
549.2670	9.16	m/z	-8.51843e-05	5.5171e-05	-1.54401	0.123857	0.790698
251.0676	11.73	m/z	4.54119e-05	4.57951e-05	0.991634	0.322294	0.896612
443.1845	8.24	m/z	-3.89029e-05	3.81099e-05	-1.02081	0.30829	0.885717
667.2073	10.33	m/z	-1.99009e-05	2.15725e-05	-0.922513	0.357113	0.909161
452.1813	11.59	m/z	-7.06969e-07	1.46983e-05	-0.0480987	0.961674	0.998973
427.2177	10.70	m/z	0.000148516	9.53559e-05	1.55749	0.121	0.78949
643.4116	17.51	m/z	-3.40502e-05	5.78141e-05	-0.588959	0.55644	0.953647
582.3865	12.62	m/z	4.75095e-05	3.84876e-05	1.23441	0.218191	0.843286
368.1273	4.70	m/z	0.000133224	0.000123503	1.07871	0.282041	0.876224
496.9400	8.58	m/z	-0.000128698	3.5928e-05	-3.5821	0.000406483	0.0919213
281.9811	16.17	m/z	7.33355e-05	6.28408e-05	1.167	0.244797	0.861142
427.2840	14.32	m/z	-2.71683e-05	3.02805e-05	-0.897221	0.370428	0.909161
385.3095	15.51	m/z	4.22775e-06	1.95415e-05	0.216347	0.828886	0.992169
327.0789	5.25	m/z	-1.64156e-05	6.07822e-05	-0.270072	0.788216	0.989476
166.0777	11.51	m/z	-3.28181e-05	7.7141e-05	-0.42543	0.67195	0.975731
462.2670	11.00	m/z	-2.333e-05	5.72429e-05	-0.407562	0.683935	0.977154
665.7771	0.57	m/z	-1.47248e-05	4.54629e-05	-0.323886	0.746302	0.986004
484.2363	12.09	m/z	5.60623e-05	4.97756e-05	1.1263	0.261081	0.873965
263.0748	3.35	m/z	-2.66655e-05	4.26353e-05	-0.625432	0.532265	0.951802
947.7599	0.55	m/z	-2.42541e-05	4.50597e-05	-0.538266	0.590878	0.956658
364.1500	5.13	m/z	-6.79948e-06	1.44959e-05	-0.469063	0.639416	0.969239
541.4461	16.66	m/z	-2.90319e-05	5.57238e-05	-0.520996	0.602831	0.957695
266.6094	15.29	m/z	3.73423e-05	4.15981e-05	0.897692	0.370707	0.909161
738.8518	6.46	m/z	1.74043e-05	1.62637e-05	1.07013	0.285548	0.876415
532.2440	6.39	m/z	1.74875e-05	1.42463e-05	1.22751	0.220736	0.843286
390.2483	8.85	m/z	2.23208e-05	0.000107603	0.207437	0.835848	0.992169
905.7794	0.55	m/z	-2.31586e-05	4.6065e-05	-0.502737	0.615606	0.959626
418.1370	13.01	m/z	-2.66493e-06	2.00614e-05	-0.132839	0.894423	0.995568
682.4285	14.52	m/z	4.15891e-05	5.32172e-05	0.781497	0.43523	0.926564
273.1007	6.51	m/z	-0.00015051	0.000133757	-1.12525	0.262245	0.874237
554.3452	13.01	m/z	-1.09703e-05	1.71384e-05	-0.640102	0.522668	0.950749
378.2377	5.44	n	-5.71317e-05	3.02605e-05	-1.88799	0.0601359	0.677614
442.1963	2.66	n	1.13703e-05	1.52673e-05	0.744747	0.457095	0.929601
817.7258	0.57	m/z	-2.80818e-05	5.17912e-05	-0.542213	0.588252	0.956658
572.1866	13.56	m/z	1.02311e-06	5.91502e-05	0.0172968	0.986214	0.998973
299.1389	8.60	m/z	-9.47705e-05	4.12912e-05	-2.29517	0.0225168	0.545108
226.6125	5.01	m/z	-1.26472e-06	9.30798e-06	-0.135875	0.892025	0.995069
826.5748	19.37	m/z	3.70082e-05	8.85662e-05	0.41786	0.676399	0.975731
400.1171	5.01	m/z	2.4075e-05	4.38549e-05	0.54897	0.583495	0.956658
515.9782	11.28	m/z	0.000104316	6.09102e-05	1.71263	0.0888069	0.723559
581.4536	18.42	m/z	-1.88073e-05	7.01086e-05	-0.26826	0.788805	0.989476
680.3304	5.97	m/z	1.45928e-05	2.17401e-05	0.671239	0.502662	0.94631
127.0633	4.33	n	5.13168e-06	2.40645e-05	0.213247	0.831301	0.992169
161.1365	6.51	m/z	-2.5996e-05	3.91451e-05	-0.664092	0.507218	0.947166
588.3654	14.79	m/z	4.55702e-05	3.25825e-05	1.39861	0.163121	0.801623
464.2045	7.35	n	-5.45674e-05	9.16287e-05	-0.595527	0.552074	0.952513
744.4439	16.32	m/z	2.67914e-05	3.19181e-05	0.83938	0.402055	0.917119
601.3193	5.59	m/z	-3.97865e-06	1.40826e-05	-0.282522	0.777767	0.987394
696.2157	18.85	n	-0.000373753	0.00030615	-1.22082	0.226634	0.843286
513.2759	12.33	n	-2.57671e-05	7.63279e-05	-0.337584	0.735961	0.984875
666.4698	16.66	m/z	1.7907e-05	4.29568e-05	0.416861	0.677139	0.975731
403.2549	5.03	m/z	-4.80236e-06	1.28016e-05	-0.375138	0.707862	0.980524
792.5376	16.81	m/z	-4.02121e-05	0.000115328	-0.348675	0.727644	0.983668
277.0051	4.13	m/z	4.47402e-05	0.00010252	0.436407	0.662912	0.975731
961.5779	17.69	m/z	1.34905e-05	4.83377e-05	0.27909	0.780443	0.988059
717.5428	18.93	m/z	1.43122e-05	3.48357e-05	0.410848	0.681525	0.977154
300.0743	9.13	n	-1.03413e-05	1.92817e-05	-0.536328	0.592188	0.956658
516.1978	11.13	m/z	-4.50432e-06	1.48563e-05	-0.303193	0.761985	0.987394
404.1218	8.40	n	6.90702e-07	1.82505e-05	0.0378457	0.96984	0.998973
377.1341	9.45	m/z	-1.31237e-05	1.74168e-05	-0.753511	0.451822	0.929601
1336.7606	6.05	n	-0.000141089	3.9207e-05	-3.59856	0.000382756	0.0919213
246.0284	2.11	m/z	-1.94803e-06	9.04353e-06	-0.215406	0.829619	0.992169
351.1323	7.30	m/z	-4.9348e-05	0.000126508	-0.390077	0.697036	0.979153
404.2109	10.93	n	2.22289e-06	4.93805e-05	0.0450155	0.96413	0.998973
691.4241	16.06	m/z	6.25575e-05	4.93419e-05	1.26784	0.206016	0.837741
295.1052	7.83	n	-1.16045e-06	1.52902e-05	-0.0758952	0.939561	0.998973
765.4162	10.70	m/z	0.000231619	9.88032e-05	2.34425	0.0206816	0.540357
339.0285	4.91	m/z	1.54091e-05	4.26463e-05	0.361322	0.718558	0.980794
725.1379	12.16	m/z	3.44847e-05	2.93144e-05	1.17637	0.240534	0.858779
651.4403	16.79	m/z	1.00995e-05	3.03731e-05	0.332515	0.739767	0.985636
365.1085	2.46	n	-1.93323e-05	1.85377e-05	-1.04287	0.297976	0.884331
243.1531	6.92	m/z	1.04214e-05	1.98032e-05	0.526246	0.599164	0.956658
383.7081	6.56	m/z	1.14934e-06	1.87375e-05	0.0613391	0.951136	0.998973
599.3466	12.14	m/z	-0.00013486	6.37325e-05	-2.11603	0.0354819	0.604905
366.2022	6.21	m/z	3.12424e-05	3.79893e-05	0.822402	0.411599	0.922454
682.5741	17.94	m/z	3.43864e-05	4.3064e-05	0.798495	0.425477	0.923412
318.0970	9.23	m/z	-1.35326e-05	1.84033e-05	-0.735334	0.462796	0.930653
240.2401	15.77	m/z	-8.04495e-06	2.84339e-05	-0.282935	0.777577	0.987394
462.2022	10.68	m/z	9.78766e-05	8.841e-05	1.10708	0.269427	0.87547
285.0159	4.33	n	5.11025e-06	1.198e-05	0.426566	0.670047	0.975731
319.1650	6.08	m/z	8.47448e-05	5.07994e-05	1.66822	0.097134	0.740703
313.2522	16.13	m/z	-2.52721e-05	4.06048e-05	-0.622392	0.534689	0.951802
299.2278	10.98	m/z	-9.63372e-05	3.66531e-05	-2.62835	0.00908848	0.416148
651.4272	15.14	m/z	-1.91314e-05	5.03514e-05	-0.379958	0.704305	0.98002
1035.5953	5.03	n	-6.54561e-05	2.29972e-05	-2.84626	0.00477487	0.310036
503.2418	10.11	m/z	0.000134107	7.02017e-05	1.91031	0.0578272	0.677198
358.1259	4.91	m/z	9.15482e-06	1.79686e-05	0.50949	0.61084	0.957761
723.5990	18.90	m/z	-1.69473e-05	2.73074e-05	-0.620613	0.535398	0.951802
748.4387	16.06	m/z	8.64833e-06	2.91682e-05	0.296498	0.767089	0.987394
593.4650	16.98	m/z	6.62556e-05	6.98264e-05	0.948862	0.343607	0.904135
844.5668	16.61	m/z	4.64972e-05	6.50817e-05	0.714444	0.475803	0.937016
358.1138	7.98	n	-2.76158e-07	1.61896e-05	-0.0170577	0.986404	0.998973
312.0955	4.70	n	1.57763e-05	3.29428e-05	0.4789	0.632411	0.965623
493.2081	12.26	m/z	-5.07195e-07	3.35807e-05	-0.0151037	0.987961	0.998973
377.1341	8.11	m/z	-7.23508e-06	1.27595e-05	-0.567035	0.571178	0.955562
415.1637	10.13	m/z	-9.58545e-05	8.22457e-05	-1.16547	0.24507	0.861291
251.1025	6.46	m/z	8.45782e-05	3.54345e-05	2.38689	0.0177044	0.504805
851.5289	17.00	n	1.23231e-05	5.97967e-05	0.206082	0.83689	0.992169
430.1721	3.66	m/z	9.23325e-07	1.32624e-05	0.0696199	0.94455	0.998973
245.1777	10.95	n	1.33128e-05	2.01094e-05	0.662018	0.508544	0.947166
282.0646	5.44	m/z	4.55861e-05	4.1992e-05	1.08559	0.278764	0.87547
399.3618	13.53	m/z	-7.54585e-06	3.52602e-05	-0.214005	0.830724	0.992169
616.1529	12.64	m/z	0.000119576	6.55759e-05	1.82347	0.0697793	0.691807
434.2834	16.04	m/z	9.74347e-05	0.000107077	0.90995	0.363762	0.909161
357.1186	1.51	n	1.51491e-05	2.18836e-05	0.692257	0.489391	0.94208
397.2938	13.01	n	-1.63866e-06	3.27115e-05	-0.0500942	0.960086	0.998973
799.6318	17.66	m/z	7.14909e-05	3.9535e-05	1.80829	0.071782	0.692199
247.1440	9.70	m/z	-4.09044e-06	6.21069e-05	-0.0658613	0.947539	0.998973
298.1138	3.74	n	2.92544e-06	1.57636e-05	0.185582	0.852917	0.992421
244.0516	3.39	n	-1.53668e-05	1.88966e-05	-0.813207	0.416841	0.923412
349.1523	10.61	n	1.85565e-06	4.26403e-05	0.0435187	0.965321	0.998973
328.1420	6.94	n	-3.84783e-05	4.74148e-05	-0.811525	0.417803	0.923412
388.3055	11.28	m/z	-2.81737e-05	4.27949e-05	-0.658341	0.510903	0.947166
209.1284	7.47	m/z	-5.10281e-05	3.42413e-05	-1.49025	0.137398	0.790698
434.1954	8.85	m/z	-4.82747e-07	2.36552e-05	-0.0204076	0.983734	0.998973
311.0767	8.63	n	-4.38861e-05	2.18506e-05	-2.00846	0.0456247	0.647454
573.4119	17.66	m/z	-0.000249004	0.000258534	-0.963136	0.340409	0.902706
294.1334	5.36	m/z	2.38316e-05	2.65266e-05	0.898404	0.369798	0.909161
550.3140	11.87	m/z	-3.88419e-06	2.68366e-05	-0.144735	0.885032	0.995042
316.2480	11.00	m/z	-6.90898e-06	8.55255e-05	-0.0807827	0.935677	0.998973
124.0506	4.91	m/z	-5.56739e-05	0.000104471	-0.532913	0.5947	0.956658
631.2831	5.27	m/z	-2.41485e-06	2.84954e-05	-0.0847454	0.93254	0.998973
675.1966	8.75	m/z	-3.68657e-05	2.5792e-05	-1.42935	0.154115	0.795658
269.1281	16.66	m/z	-0.000101557	3.86612e-05	-2.62684	0.00912972	0.416148
443.2574	5.90	m/z	7.03712e-06	2.40972e-05	0.292031	0.770495	0.987394
481.3355	15.51	m/z	5.42173e-05	4.5253e-05	1.19809	0.231989	0.849699
561.2718	15.27	n	-1.79862e-05	3.3439e-05	-0.537881	0.591119	0.956658
1347.7765	6.79	n	-0.000439247	6.43827e-05	-6.82244	6.34693e-11	4.16232e-07
292.2268	11.08	m/z	-7.03813e-05	7.74893e-05	-0.908272	0.364596	0.909161
707.7579	0.57	m/z	3.85754e-05	5.57925e-05	0.691408	0.490052	0.942307
291.1111	10.13	m/z	-3.33769e-05	2.72554e-05	-1.2246	0.221831	0.843286
283.1307	10.29	n	-3.07836e-05	2.72587e-05	-1.12931	0.259803	0.8728
627.3561	9.53	m/z	1.44107e-05	0.000114919	0.125399	0.900416	0.996089
317.1529	3.22	m/z	7.07413e-06	1.06516e-05	0.664136	0.50719	0.947166
938.5294	10.01	n	0.000145749	8.8668e-05	1.64376	0.10166	0.745662
315.0801	2.61	n	8.00729e-06	1.7662e-05	0.453362	0.650665	0.973757
378.1327	3.49	m/z	-5.89393e-05	2.93469e-05	-2.00836	0.0456347	0.647454
380.1120	2.49	m/z	-0.000110664	5.73489e-05	-1.92966	0.0547334	0.677198
473.2538	15.49	m/z	-6.59666e-05	3.50701e-05	-1.88099	0.0611262	0.679987
743.5257	17.86	m/z	-1.37114e-05	3.76453e-05	-0.364227	0.716037	0.980559
518.2242	10.36	m/z	-3.15587e-05	5.09566e-05	-0.619325	0.536264	0.951802
323.1614	12.28	m/z	-3.52848e-05	4.15066e-05	-0.8501	0.396055	0.91364
373.1578	8.73	m/z	1.30893e-05	0.00011783	0.111086	0.911866	0.998841
368.0649	5.29	m/z	4.18328e-05	7.16573e-05	0.58379	0.560431	0.953647
496.1647	11.75	n	0.000177361	0.000239748	0.739781	0.460994	0.930427
657.5063	18.30	m/z	9.95449e-05	3.9796e-05	2.50138	0.0129913	0.448404
648.1856	10.77	n	7.44751e-06	2.35107e-05	0.316771	0.751671	0.986004
413.1883	4.45	n	-4.33855e-06	1.79671e-05	-0.241473	0.809378	0.9916
528.2723	6.08	m/z	4.47512e-06	2.52532e-05	0.17721	0.859481	0.993127
446.3758	15.73	n	1.95465e-05	3.73031e-05	0.52399	0.60073	0.957606
619.4906	15.62	m/z	-6.11885e-05	4.17634e-05	-1.46512	0.14412	0.795245
290.1020	5.13	m/z	-1.82325e-05	1.77258e-05	-1.02858	0.304627	0.885584
605.9068	17.07	m/z	4.88998e-05	3.9973e-05	1.22332	0.22237	0.843286
497.3239	15.10	m/z	3.38217e-05	3.24794e-05	1.04133	0.298688	0.884331
399.1251	13.60	m/z	-6.35554e-05	5.64174e-05	-1.12652	0.261161	0.873965
302.0003	3.51	m/z	0.000104923	0.000126619	0.828649	0.410383	0.921235
340.2480	11.59	m/z	5.69156e-05	4.61123e-05	1.23428	0.218647	0.843286
447.2190	14.94	m/z	0.00017828	0.000352589	0.505632	0.614703	0.959256
658.4417	16.64	m/z	-7.34761e-05	3.74617e-05	-1.96137	0.0509286	0.663178
532.2365	12.28	m/z	4.53772e-05	6.11544e-05	0.74201	0.458786	0.929601
552.2372	13.18	n	3.29546e-05	4.71724e-05	0.6986	0.485441	0.94208
615.0034	10.29	m/z	-4.78135e-07	2.85836e-05	-0.0167276	0.986667	0.998973
209.1284	7.07	m/z	-4.20601e-05	4.73567e-05	-0.888155	0.375278	0.909161
399.1657	4.96	n	4.33016e-05	1.89331e-05	2.28708	0.0229918	0.550293
259.0752	5.67	m/z	-5.48252e-06	5.5252e-05	-0.0992275	0.921041	0.998973
368.1563	3.56	m/z	1.10822e-05	1.36008e-05	0.814823	0.415916	0.923412
165.5511	3.37	m/z	5.98142e-05	4.20734e-05	1.42166	0.156361	0.795658
273.0917	10.70	m/z	1.86779e-05	4.53572e-05	0.411795	0.680875	0.977154
636.7340	17.04	m/z	0.00020322	0.000152447	1.33305	0.184353	0.824614
543.2476	8.06	m/z	2.22538e-05	1.43527e-05	1.5505	0.122233	0.790698
278.6276	15.43	m/z	6.87798e-06	3.68451e-05	0.186673	0.852066	0.992214
260.1490	4.10	m/z	7.33376e-05	3.50481e-05	2.09248	0.0373611	0.619261
399.2021	6.44	n	1.21705e-05	2.1405e-05	0.568584	0.570127	0.955372
602.8247	5.64	m/z	3.92336e-05	3.12968e-05	1.2536	0.211115	0.841032
304.1784	8.60	n	-5.97942e-05	0.000103834	-0.575861	0.565225	0.955095
466.1973	10.46	m/z	3.26956e-06	1.47519e-05	0.221637	0.82477	0.992169
332.2428	9.78	m/z	-4.25877e-05	3.48539e-05	-1.22189	0.222851	0.843286
375.2613	8.27	m/z	0.000293981	0.000223958	1.31266	0.193299	0.828534
396.1694	4.55	m/z	9.29678e-07	1.58611e-05	0.0586137	0.953305	0.998973
332.5615	1.38	m/z	1.79428e-06	3.20878e-05	0.0559178	0.95545	0.998973
259.0711	4.43	m/z	-1.32384e-05	2.90443e-05	-0.455802	0.648911	0.97307
679.3858	13.94	m/z	-5.94714e-05	6.14379e-05	-0.967991	0.334088	0.90163
304.2116	7.57	m/z	-2.82057e-05	2.92974e-05	-0.962737	0.336571	0.901948
252.0541	6.66	m/z	2.04658e-06	1.46679e-05	0.139528	0.88914	0.995042
402.2848	11.18	m/z	-5.18998e-05	5.41864e-05	-0.957802	0.339056	0.902706
931.4690	7.50	n	-7.44008e-06	1.91592e-05	-0.38833	0.698089	0.979685
669.3566	7.98	m/z	-1.35558e-05	2.49886e-05	-0.542481	0.58795	0.956658
486.3173	12.47	m/z	6.54111e-06	3.28765e-05	0.19896	0.842449	0.992169
563.4941	15.14	m/z	-5.45048e-05	4.69499e-05	-1.16091	0.246798	0.862739
627.2448	13.68	m/z	1.54238e-05	1.5763e-05	0.978478	0.328744	0.898743
307.1064	6.05	m/z	-0.000134137	0.000133531	-1.00453	0.316318	0.891454
748.9010	10.36	m/z	-5.03618e-05	2.75718e-05	-1.82657	0.0689112	0.691807
237.0216	1.87	n	3.9338e-05	5.2965e-05	0.742716	0.458321	0.929601
1293.8024	7.10	n	-3.04809e-05	4.04279e-05	-0.753956	0.451558	0.929601
384.3025	15.08	n	1.34048e-05	4.31462e-05	0.310683	0.756292	0.986398
322.1622	10.75	m/z	-1.29422e-05	5.3407e-05	-0.242332	0.808742	0.9916
221.0920	6.05	m/z	-2.08507e-05	1.27238e-05	-1.63871	0.102479	0.747561
432.2539	5.18	m/z	4.04651e-06	2.27007e-05	0.178255	0.858661	0.993127
223.0996	8.55	n	-4.4831e-05	3.87817e-05	-1.15598	0.248746	0.866011
713.3858	12.12	m/z	1.47547e-05	3.43813e-05	0.42915	0.668172	0.975731
442.2049	7.35	n	0.000210347	0.00011677	1.80138	0.0735614	0.692199
360.1551	6.05	m/z	-2.15603e-05	1.55593e-05	-1.38569	0.167024	0.806587
341.1105	7.18	m/z	-8.17556e-06	2.36461e-05	-0.345746	0.729812	0.983708
426.1636	8.03	n	-6.8854e-05	2.65765e-05	-2.59078	0.0101144	0.417014
482.2666	5.52	m/z	-0.000134564	3.47967e-05	-3.86715	0.000139091	0.070166
794.9296	12.62	m/z	-6.29882e-05	3.68334e-05	-1.71009	0.0885212	0.723559
340.1290	11.26	m/z	-1.15603e-05	1.65023e-05	-0.700529	0.484221	0.942011
607.3088	12.96	m/z	2.56252e-05	0.000107253	0.238923	0.81168	0.99168
299.1026	5.80	m/z	-5.73879e-06	1.49652e-05	-0.383475	0.70168	0.979743
248.1004	3.44	m/z	1.12768e-05	2.82167e-05	0.399651	0.68974	0.978191
143.2093	3.37	n	9.18649e-05	4.94586e-05	1.85741	0.0644381	0.685853
329.1492	5.25	m/z	-8.07061e-05	4.79735e-05	-1.68231	0.0937054	0.737358
365.3199	15.02	m/z	1.79782e-05	2.51024e-05	0.716194	0.474512	0.935411
397.3463	16.06	m/z	-7.26022e-06	3.57015e-05	-0.203359	0.839016	0.992169
620.1619	11.56	m/z	3.54864e-06	2.08714e-05	0.170024	0.865123	0.993127
693.4299	16.28	m/z	5.7302e-05	3.74364e-05	1.53065	0.127096	0.790698
457.2859	16.66	m/z	3.78467e-05	4.8072e-05	0.787292	0.431839	0.925084
660.8126	8.06	m/z	1.81322e-05	1.95993e-05	0.925142	0.355746	0.909161
494.8173	0.59	m/z	5.34897e-05	5.35997e-05	0.997947	0.319262	0.894753
354.0786	3.97	m/z	2.35595e-05	1.65323e-05	1.42506	0.155336	0.795658
603.4834	16.98	n	6.20088e-05	4.25202e-05	1.45834	0.145973	0.795245
688.8925	9.78	m/z	-8.21349e-05	6.21424e-05	-1.32172	0.187479	0.824614
304.9999	6.10	m/z	-1.45788e-05	4.85281e-05	-0.30042	0.764254	0.987394
278.6277	15.27	m/z	6.44916e-05	4.38117e-05	1.47202	0.14262	0.795245
416.3157	8.80	m/z	7.231e-05	8.41794e-05	0.859	0.392012	0.91364
184.6279	4.08	m/z	-4.72436e-05	2.66284e-05	-1.77418	0.0771988	0.696447
345.1443	6.31	m/z	-3.87531e-05	4.43107e-05	-0.874577	0.382608	0.90944
511.2752	6.03	m/z	1.54277e-05	2.30945e-05	0.668023	0.504709	0.946797
554.2459	12.74	m/z	-4.81998e-05	6.11385e-05	-0.78837	0.431233	0.924797
104.0621	3.37	m/z	1.47468e-05	1.80291e-05	0.817945	0.414135	0.923412
260.1133	2.91	m/z	-5.93755e-05	2.65594e-05	-2.23557	0.0262256	0.569475
866.4650	5.57	n	-7.18467e-05	3.07069e-05	-2.33976	0.0200506	0.529376
666.8571	12.05	m/z	6.43769e-06	2.8902e-05	0.222742	0.823911	0.992169
345.1685	7.35	n	2.9822e-06	2.72569e-05	0.109411	0.912961	0.998864
629.4231	15.18	m/z	2.35987e-05	6.05569e-05	0.389694	0.697193	0.979153
327.0861	3.72	m/z	2.05255e-05	2.23652e-05	0.917743	0.359601	0.909161
617.8808	16.86	m/z	1.49232e-05	4.08622e-05	0.365209	0.715287	0.980559
585.3972	15.16	m/z	2.51504e-05	6.13556e-05	0.409913	0.68244	0.977154
770.4672	6.26	n	0.000613891	0.000541506	1.13367	0.262131	0.874237
907.5382	4.91	n	-0.000147969	3.75298e-05	-3.94271	0.000103547	0.0679063
414.3211	12.12	m/z	-4.57683e-05	3.5971e-05	-1.27236	0.204376	0.837741
555.1830	9.43	n	1.87281e-05	2.52539e-05	0.74159	0.459003	0.929601
783.1004	17.91	m/z	4.19998e-05	4.64914e-05	0.903389	0.367196	0.909161
293.1949	6.39	n	1.45547e-06	4.97713e-05	0.0292432	0.976693	0.998973
283.6303	13.58	m/z	2.19012e-05	1.54911e-05	1.41379	0.158617	0.795658
347.1558	3.30	m/z	6.37604e-06	4.56818e-05	0.139575	0.889103	0.995042
280.6074	15.31	m/z	-3.38004e-05	3.85369e-05	-0.877092	0.381364	0.909161
373.0487	10.16	m/z	8.43476e-05	6.95695e-05	1.21242	0.227053	0.843286
466.2216	8.19	m/z	7.60688e-05	7.18261e-05	1.05907	0.290578	0.881017
285.1020	2.76	m/z	3.99613e-07	3.40475e-05	0.0117369	0.990644	0.998973
365.1341	7.07	m/z	-1.15938e-05	1.27889e-05	-0.906548	0.365482	0.909161
224.1069	13.16	m/z	7.416e-06	1.93101e-05	0.384048	0.701255	0.979743
402.6885	0.61	m/z	-1.88278e-05	5.864e-05	-0.321075	0.748437	0.986004
211.1189	1.35	m/z	-2.59643e-05	3.44923e-05	-0.752757	0.452275	0.929601
972.7679	0.55	m/z	-9.38631e-06	5.08744e-05	-0.1845	0.853803	0.992421
287.1024	6.39	m/z	-5.53147e-06	2.13931e-05	-0.258563	0.796176	0.990763
858.5097	16.52	m/z	3.14911e-05	3.41556e-05	0.921988	0.357416	0.909161
933.7571	0.55	n	1.10369e-05	3.39093e-05	0.325485	0.745097	0.986004
681.2765	7.65	m/z	-8.90458e-05	4.9232e-05	-1.8087	0.0717138	0.692199
369.2361	4.25	n	-0.00019093	0.000158843	-1.202	0.232447	0.849699
632.3016	8.01	m/z	9.66264e-06	2.94421e-05	0.328192	0.743033	0.985811
338.0995	11.36	m/z	0.000195811	5.76028e-05	3.39933	0.000915418	0.136439
337.2255	13.60	m/z	-3.4328e-05	3.1202e-05	-1.10019	0.272265	0.87547
307.1062	4.38	m/z	1.08386e-05	2.96275e-05	0.365828	0.71479	0.980559
567.1308	3.82	n	-2.19838e-05	2.32876e-05	-0.944016	0.346035	0.907252
420.2163	6.44	m/z	-5.51358e-06	1.74742e-05	-0.315527	0.752614	0.986004
347.0436	4.93	m/z	-7.45839e-05	1.9603e-05	-3.80472	0.000177039	0.0745756
463.3541	17.26	m/z	3.3805e-05	5.22311e-05	0.64722	0.518108	0.949623
487.2335	15.51	m/z	-4.2173e-05	7.12841e-05	-0.591619	0.554973	0.953251
262.1104	6.87	m/z	0.000140855	0.000106462	1.32306	0.190122	0.824614
1632.9646	11.41	n	9.52083e-05	7.19059e-05	1.32407	0.187494	0.824614
555.3244	15.45	m/z	1.64105e-06	4.21365e-05	0.0389461	0.968968	0.998973
221.0644	2.04	m/z	-0.000282889	0.000171028	-1.65405	0.101418	0.745625
285.1555	6.34	m/z	2.47007e-05	2.33708e-05	1.0569	0.291533	0.881765
399.2712	7.60	m/z	-3.18166e-05	3.8024e-05	-0.836751	0.403501	0.917119
319.6343	13.29	n	-3.46835e-05	6.57897e-05	-0.527188	0.598514	0.956658
327.1444	4.08	n	1.56027e-05	1.47016e-05	1.06129	0.28954	0.880823
296.8072	9.43	n	9.27722e-05	5.38705e-05	1.72213	0.0862486	0.723512
430.3444	15.04	n	8.94173e-06	3.14183e-05	0.284602	0.776175	0.987394
347.1599	7.65	m/z	-7.93298e-05	3.91926e-05	-2.0241	0.044032	0.645479
227.1633	2.91	n	2.0561e-06	2.12e-05	0.0969856	0.922812	0.998973
375.1873	4.86	m/z	9.87804e-06	4.93483e-05	0.20017	0.841504	0.992169
316.0159	4.43	m/z	2.99161e-05	0.000127772	0.234136	0.81519	0.992169
283.1075	10.26	m/z	-1.44059e-05	1.51071e-05	-0.953579	0.341179	0.902706
380.0530	4.15	n	-1.93875e-05	3.90813e-05	-0.496082	0.620254	0.960705
325.0380	1.42	m/z	7.42007e-06	2.54922e-05	0.291072	0.771228	0.987394
404.1450	7.65	m/z	-1.53144e-05	1.5316e-05	-0.999893	0.318289	0.89355
451.2346	5.42	m/z	-8.70471e-06	1.51396e-05	-0.574963	0.565812	0.955095
360.1680	3.64	m/z	3.97595e-05	4.65921e-05	0.853353	0.394246	0.91364
245.1455	6.92	n	-5.5778e-05	5.81356e-05	-0.959446	0.338232	0.902706
499.2946	17.24	m/z	3.98112e-05	3.85187e-05	1.03356	0.302301	0.885584
376.1267	6.51	n	-2.32514e-05	1.62684e-05	-1.42924	0.154131	0.795658
312.1915	8.60	m/z	2.58627e-06	5.32876e-05	0.0485341	0.961328	0.998973
264.1956	9.93	m/z	3.4942e-05	2.9131e-05	1.19948	0.231431	0.849699
562.8374	11.03	m/z	-3.96456e-05	4.85377e-05	-0.8168	0.41482	0.923412
556.1422	2.76	m/z	-3.55609e-05	5.79997e-05	-0.613121	0.540394	0.951802
605.8557	11.56	m/z	1.78335e-05	3.94795e-05	0.451717	0.651856	0.973757
289.1948	4.28	m/z	3.129e-06	1.04715e-05	0.298811	0.765322	0.987394
320.0554	3.14	n	2.48073e-05	1.58949e-05	1.56071	0.119803	0.787915
953.7001	0.57	m/z	-3.38391e-05	4.17866e-05	-0.809808	0.419131	0.923412
303.1701	9.41	m/z	6.0941e-05	4.57854e-05	1.33101	0.184346	0.824614
265.6199	15.14	m/z	5.38639e-06	3.49753e-05	0.154006	0.877729	0.993606
691.4388	16.72	m/z	-6.71748e-05	7.8581e-05	-0.854847	0.393615	0.91364
708.4440	14.88	m/z	-3.35824e-05	5.68326e-05	-0.5909	0.555258	0.95349
280.1421	5.39	n	2.80033e-06	1.74761e-05	0.160238	0.872818	0.993228
777.6625	12.47	m/z	-2.25728e-05	3.4814e-05	-0.648384	0.517322	0.949245
415.3204	13.75	m/z	-3.87212e-05	2.41798e-05	-1.60139	0.110501	0.766028
661.3591	6.64	m/z	-0.000126419	4.09244e-05	-3.08909	0.00222722	0.232426
459.0919	1.42	m/z	7.97724e-06	3.03798e-05	0.262583	0.793081	0.989476
331.1974	3.79	m/z	-2.344e-05	1.86656e-05	-1.25578	0.210318	0.841032
294.6297	2.99	m/z	5.30063e-06	1.34901e-05	0.392928	0.694694	0.979153
537.3548	17.16	m/z	5.32733e-05	2.79447e-05	1.90638	0.0576986	0.677198
120.1631	3.37	m/z	-2.14083e-05	3.56956e-05	-0.599747	0.549195	0.952115
279.3176	14.79	m/z	5.71863e-05	3.952e-05	1.44702	0.149105	0.795658
280.1219	4.68	n	1.61487e-05	3.48049e-05	0.463977	0.643051	0.969239
266.1053	12.12	n	-2.88428e-05	2.2537e-05	-1.2798	0.201752	0.837741
591.3300	7.81	m/z	6.7228e-06	2.27654e-05	0.295308	0.767993	0.987394
712.4392	15.49	m/z	1.96622e-05	3.61778e-05	0.543488	0.58729	0.956658
668.4125	15.57	m/z	2.10684e-05	2.2254e-05	0.946723	0.344659	0.905899
498.2519	12.91	m/z	6.10103e-05	4.98634e-05	1.22355	0.222251	0.843286
664.3645	6.15	m/z	1.49734e-05	1.93798e-05	0.772629	0.440441	0.927754
388.1728	6.41	m/z	8.65694e-06	1.95858e-05	0.442	0.658855	0.975563
213.0950	8.19	m/z	-1.18867e-06	3.50976e-05	-0.0338677	0.973009	0.998973
525.2551	10.26	m/z	0.000136956	6.77098e-05	2.02268	0.044803	0.647454
502.2902	15.43	n	8.2566e-06	5.81191e-05	0.142063	0.887146	0.995042
491.1705	11.66	m/z	2.49661e-05	4.3467e-05	0.574369	0.566228	0.955095
259.0152	6.76	m/z	0.000249148	0.000111738	2.22976	0.0268023	0.569475
332.2429	10.01	m/z	-5.28802e-05	3.58878e-05	-1.47349	0.141829	0.795245
469.3634	15.10	m/z	-9.372e-06	6.8416e-05	-0.136985	0.891171	0.995042
308.1005	8.32	n	-1.31838e-05	2.58323e-05	-0.51036	0.610231	0.957761
536.2637	10.77	m/z	6.75917e-05	0.000107726	0.627439	0.531158	0.951802
300.1916	6.97	m/z	3.85505e-06	1.67804e-05	0.229735	0.818477	0.992169
517.7489	5.74	m/z	2.93241e-06	4.15814e-05	0.0705222	0.943832	0.998973
443.1575	14.13	m/z	-1.52896e-05	3.41065e-05	-0.448292	0.654316	0.973986
864.6274	16.81	m/z	-5.41312e-05	3.59934e-05	-1.50392	0.133879	0.790698
304.0926	3.56	m/z	6.63214e-06	1.34867e-05	0.491753	0.623307	0.961097
258.1698	5.57	m/z	6.24063e-05	3.15776e-05	1.97629	0.0491794	0.660898
588.2123	6.94	m/z	-7.85834e-05	3.2412e-05	-2.42452	0.0160083	0.490572
357.1054	6.05	m/z	-1.33666e-05	1.34609e-05	-0.992988	0.321635	0.896455
271.9961	6.89	m/z	0.000114115	9.75746e-05	1.16952	0.2466	0.862739
412.7109	5.90	m/z	-0.000104694	3.08655e-05	-3.39195	0.000801606	0.128218
277.6682	5.29	m/z	-7.91676e-05	3.29522e-05	-2.4025	0.0169933	0.500561
248.0916	5.67	m/z	2.30774e-05	3.89757e-05	0.592098	0.554333	0.952634
539.4071	18.98	m/z	8.62449e-05	3.37189e-05	2.55776	0.011128	0.417014
441.0876	5.29	m/z	3.51505e-05	3.61585e-05	0.972121	0.33193	0.90163
368.1273	4.40	m/z	0.000123719	0.000108196	1.14347	0.254092	0.869336
724.6363	12.16	m/z	1.10242e-06	3.03818e-05	0.0362857	0.971083	0.998973
262.6364	14.88	m/z	-2.23596e-05	3.40389e-05	-0.656885	0.511901	0.947461
341.6793	3.44	m/z	-9.24206e-06	2.20738e-05	-0.418689	0.675788	0.975731
235.0647	1.85	m/z	-0.000994587	0.00111917	-0.888681	0.376873	0.909161
293.0355	2.89	m/z	1.81677e-05	8.39996e-05	0.216283	0.828962	0.992169
260.1490	4.45	m/z	6.04496e-05	4.07184e-05	1.48457	0.138863	0.791194
622.4437	16.30	m/z	1.2669e-05	3.45885e-05	0.366279	0.714466	0.980559
603.4866	17.36	m/z	0.00017032	6.29068e-05	2.70749	0.00747192	0.381837
641.4420	18.40	m/z	4.2377e-05	6.67782e-05	0.634594	0.526562	0.950749
634.8458	7.78	m/z	-7.81564e-06	2.8645e-05	-0.272845	0.785189	0.98931
236.0229	5.44	m/z	8.43948e-05	5.27903e-05	1.59868	0.111738	0.768111
365.1818	4.52	m/z	8.08139e-06	1.7042e-05	0.474204	0.635751	0.967746
326.1458	3.82	m/z	-1.15462e-05	2.15445e-05	-0.535922	0.592469	0.956658
283.0851	9.53	m/z	-3.54757e-05	3.73712e-05	-0.949278	0.343357	0.903949
257.1494	3.77	m/z	4.32553e-05	3.76787e-05	1.14801	0.252017	0.867631
372.1011	10.83	m/z	3.25506e-05	2.80362e-05	1.16102	0.246696	0.862739
358.1758	8.29	m/z	-1.55437e-05	2.65122e-05	-0.586285	0.558191	0.953647
288.2167	8.80	m/z	3.22385e-05	4.44098e-05	0.725932	0.468531	0.934691
656.8583	8.27	m/z	-1.35329e-05	3.81525e-05	-0.354706	0.723101	0.981604
539.7438	6.92	m/z	1.60265e-05	2.94018e-05	0.545086	0.58616	0.956658
233.0644	5.15	m/z	-6.01009e-05	8.95992e-05	-0.670775	0.503138	0.94631
871.8827	7.86	m/z	4.31134e-05	7.04305e-05	0.612141	0.541225	0.951802
343.2086	5.34	m/z	-2.43018e-05	2.58974e-05	-0.938385	0.348914	0.908841
423.1712	8.37	m/z	-4.43829e-05	9.96396e-05	-0.445434	0.656843	0.974345
528.8107	10.08	m/z	7.49905e-05	4.2787e-05	1.75265	0.0817473	0.709126
324.1340	8.71	m/z	-1.71983e-05	8.55004e-05	-0.201148	0.841192	0.992169
462.1336	4.96	n	0.000314242	0.000145293	2.16282	0.0342978	0.604905
341.1853	3.82	n	-1.92403e-05	3.36741e-05	-0.571368	0.568242	0.955372
372.2743	11.80	m/z	7.91369e-05	9.76306e-05	0.810574	0.418357	0.923412
542.2069	7.13	m/z	-0.000101441	3.61237e-05	-2.80816	0.00535898	0.32845
265.1181	4.33	m/z	1.91541e-07	1.95695e-05	0.00978771	0.992198	0.998973
181.1335	10.33	m/z	2.61642e-05	3.28202e-05	0.797196	0.426062	0.923412
243.6082	1.60	m/z	2.46073e-05	1.93635e-05	1.2708	0.20493	0.837741
312.0388	5.92	m/z	3.74764e-05	2.61765e-05	1.43168	0.153432	0.795658
737.4470	15.16	m/z	8.41328e-05	6.04189e-05	1.39249	0.165981	0.805107
395.1447	7.23	m/z	-4.35113e-06	1.01804e-05	-0.427403	0.669438	0.975731
1232.6287	10.46	n	0.000233713	0.000110698	2.11127	0.0362934	0.610288
374.1092	1.58	m/z	6.63046e-06	3.49746e-05	0.189579	0.849786	0.992169
400.8365	8.24	m/z	1.36463e-05	1.27177e-05	1.07302	0.284254	0.876224
180.1212	6.39	m/z	1.35563e-05	5.23422e-05	0.258994	0.795844	0.990726
542.2532	12.36	m/z	9.23186e-05	6.78926e-05	1.35977	0.175205	0.815466
202.0742	7.20	n	4.57852e-05	2.35199e-05	1.94666	0.0526485	0.673039
480.2011	8.24	m/z	9.39658e-05	6.16674e-05	1.52375	0.128815	0.790698
932.2593	0.55	n	-2.0323e-05	3.8187e-05	-0.532198	0.595098	0.956658
351.1616	9.35	m/z	-0.00022992	6.912e-05	-3.32639	0.00100623	0.139912
366.2637	11.92	m/z	4.81948e-05	3.78342e-05	1.27384	0.203927	0.837741
532.2672	11.95	m/z	1.67761e-05	2.38974e-05	0.702006	0.483301	0.941077
537.7463	5.05	m/z	2.92128e-05	2.08178e-05	1.40326	0.161729	0.800176
533.2920	17.07	m/z	5.91955e-05	4.48795e-05	1.31899	0.188342	0.824614
468.2357	10.11	m/z	0.000149166	9.46646e-05	1.57574	0.116393	0.782075
772.8922	12.16	m/z	1.70817e-05	3.09737e-05	0.551491	0.58178	0.956658
290.1021	7.20	m/z	-1.02826e-05	1.91444e-05	-0.537107	0.591651	0.956658
598.2988	11.08	m/z	0.000207004	0.000112379	1.84202	0.0675738	0.691807
276.1010	1.76	m/z	-0.00018346	6.3788e-05	-2.87609	0.00437941	0.297164
466.1973	9.88	m/z	-6.60039e-06	1.36001e-05	-0.485319	0.627857	0.963155
798.4246	12.24	m/z	1.62774e-05	3.08159e-05	0.528215	0.597809	0.956658
294.1558	3.56	m/z	-1.10634e-05	1.54339e-05	-0.716826	0.474122	0.935395
558.7752	7.65	m/z	1.38684e-05	1.73464e-05	0.799499	0.424728	0.923412
365.7316	13.39	m/z	-3.36554e-05	5.76671e-05	-0.583615	0.560054	0.953647
225.1232	5.52	m/z	5.39252e-05	2.02085e-05	2.66844	0.00809753	0.398396
399.1097	7.02	n	-6.0078e-06	6.09184e-05	-0.0986204	0.921516	0.998973
371.1921	0.98	m/z	3.0695e-05	3.52802e-05	0.870035	0.38509	0.913127
246.1004	7.45	n	8.23349e-05	2.98264e-05	2.76047	0.00618112	0.348614
268.1764	4.08	m/z	-3.48677e-05	2.90278e-05	-1.20119	0.230768	0.848596
452.1815	10.80	m/z	-2.04238e-05	1.55578e-05	-1.31277	0.190413	0.825125
322.1064	1.96	m/z	1.25215e-05	3.20372e-05	0.390844	0.696233	0.979153
436.1256	6.89	n	0.000114833	0.000130808	0.877876	0.381221	0.909161
356.2294	17.44	m/z	-2.02719e-05	3.35891e-05	-0.603527	0.546771	0.951802
809.2409	0.57	m/z	-4.65435e-05	4.74779e-05	-0.98032	0.328195	0.898743
428.8559	5.36	m/z	8.49272e-06	1.46503e-05	0.579698	0.562618	0.953697
829.1363	17.07	m/z	2.8194e-05	6.62581e-05	0.425518	0.670954	0.975731
781.3912	8.37	m/z	2.96144e-06	2.80458e-05	0.105593	0.915987	0.998973
532.1928	8.90	m/z	-1.29071e-05	2.08605e-05	-0.618735	0.53663	0.951802
426.2249	8.06	m/z	-2.63763e-06	1.52186e-05	-0.173316	0.862537	0.993127
668.4146	14.30	m/z	-3.58933e-05	4.57987e-05	-0.783719	0.433998	0.925663
354.2315	10.49	n	-5.45081e-05	5.46944e-05	-0.996595	0.319888	0.895358
331.1697	4.52	m/z	2.56448e-05	1.56965e-05	1.63379	0.103508	0.750926
607.3663	13.06	m/z	0.000112137	7.33445e-05	1.52891	0.128324	0.790698
378.2636	12.79	m/z	-1.79116e-05	4.70588e-05	-0.380622	0.703799	0.979991
289.0946	9.08	n	-5.26899e-05	3.40513e-05	-1.54737	0.122996	0.790698
256.1289	4.63	m/z	3.2959e-06	2.98613e-05	0.110374	0.912198	0.998841
475.3628	15.38	m/z	0.000125692	4.81884e-05	2.60835	0.0100439	0.417014
318.1657	5.08	m/z	-3.40273e-06	2.41305e-05	-0.141014	0.887968	0.995042
352.0993	5.44	n	-9.39258e-05	6.65463e-05	-1.41143	0.159423	0.795658
257.1898	13.04	m/z	6.31864e-06	1.94153e-05	0.325447	0.745104	0.986004
410.1226	1.51	m/z	-6.17155e-05	3.58406e-05	-1.72195	0.0862641	0.723512
463.4483	19.45	m/z	1.31842e-05	3.9514e-05	0.333659	0.738928	0.985636
317.1530	3.89	m/z	6.42275e-06	1.15757e-05	0.554848	0.579474	0.956658
556.3609	13.27	m/z	2.69636e-05	2.48061e-05	1.08697	0.278051	0.87547
361.0788	11.75	m/z	2.21766e-06	6.52458e-05	0.0339893	0.972936	0.998973
705.4541	16.88	m/z	7.68874e-05	7.84598e-05	0.979958	0.328321	0.898743
1047.5951	7.47	n	8.004e-06	2.31353e-05	0.345966	0.729647	0.983708
620.3911	16.02	m/z	-9.94913e-06	3.32371e-05	-0.299338	0.764923	0.987394
978.7078	0.57	m/z	-9.61113e-06	3.38462e-05	-0.283965	0.77672	0.987394
505.4225	19.50	m/z	-1.01117e-05	4.25408e-05	-0.237695	0.812342	0.992169
355.1262	7.45	m/z	-8.58538e-05	4.86287e-05	-1.7655	0.0786497	0.700795
460.2079	7.13	m/z	7.69073e-05	5.21179e-05	1.47564	0.141274	0.795245
477.2672	9.75	m/z	-1.73061e-05	9.09196e-05	-0.190345	0.849244	0.992169
395.2943	13.32	m/z	-2.88796e-05	3.60628e-05	-0.800812	0.423974	0.923412
351.1987	12.81	m/z	7.40774e-05	0.000140127	0.528644	0.597539	0.956658
286.2123	10.01	m/z	1.75535e-05	3.14501e-05	0.558138	0.577228	0.956658
611.3367	11.59	m/z	8.5992e-05	6.81875e-05	1.26111	0.209214	0.841032
725.3671	9.25	m/z	3.35851e-06	3.30349e-05	0.101665	0.919102	0.998973
241.0946	4.13	m/z	-1.32706e-05	2.59165e-05	-0.512051	0.609049	0.957695
291.1297	15.29	m/z	2.61065e-05	3.6272e-05	0.719742	0.472488	0.935395
795.8856	8.40	m/z	3.51747e-05	2.36421e-05	1.4878	0.138016	0.790698
521.2935	10.01	m/z	-0.000120612	0.000112517	-1.07195	0.285949	0.876481
257.0211	5.05	n	8.71278e-07	1.87056e-05	0.0465784	0.962885	0.998973
507.9023	10.88	m/z	8.87874e-05	5.28861e-05	1.67884	0.0952927	0.737358
631.2396	14.18	m/z	-5.18512e-06	3.87937e-05	-0.133659	0.89378	0.995568
358.2584	9.18	m/z	-1.69987e-05	6.91081e-05	-0.245972	0.805915	0.99136
470.1922	11.54	m/z	-1.63633e-05	2.74212e-05	-0.596737	0.5512	0.95223
498.1871	8.55	m/z	-6.33243e-06	1.4106e-05	-0.448918	0.653863	0.973986
519.2565	12.84	m/z	-6.22048e-05	8.8901e-05	-0.699709	0.484768	0.94208
361.1484	3.62	m/z	4.22907e-06	1.42632e-05	0.296502	0.767082	0.987394
581.0679	11.69	m/z	5.16745e-05	3.08424e-05	1.67544	0.095074	0.737358
673.2475	9.18	m/z	-6.09389e-05	3.27446e-05	-1.86103	0.0639471	0.68412
715.2583	9.45	m/z	8.31709e-06	3.57725e-05	0.232499	0.81634	0.992169
478.7561	6.41	m/z	1.01269e-05	2.37711e-05	0.426017	0.670446	0.975731
289.1182	5.97	m/z	-1.79839e-05	1.6518e-05	-1.08874	0.277271	0.87547
560.0042	11.49	m/z	8.55095e-05	6.23901e-05	1.37056	0.172545	0.812253
419.8436	8.22	m/z	2.2959e-05	1.83404e-05	1.25183	0.211753	0.841032
212.0609	4.98	m/z	1.82069e-05	3.4811e-05	0.523023	0.601402	0.957695
436.2159	13.04	n	1.27992e-05	6.49451e-05	0.197078	0.843933	0.992169
503.3259	17.46	m/z	1.12474e-05	3.31222e-05	0.339572	0.734459	0.984875
451.3180	16.72	m/z	2.86676e-06	3.24198e-05	0.088426	0.929606	0.998973
312.1344	15.29	m/z	7.49189e-05	3.65582e-05	2.04931	0.0416349	0.631496
467.4028	18.02	n	-3.62149e-05	4.91129e-05	-0.73738	0.46158	0.930427
417.1330	10.75	m/z	2.14086e-06	2.0257e-05	0.105685	0.915913	0.998973
505.6157	6.23	m/z	-3.35186e-06	2.32722e-05	-0.144028	0.885589	0.995042
280.0617	11.90	n	-1.16972e-05	4.5306e-05	-0.258181	0.79647	0.990942
415.3203	13.53	m/z	1.47515e-06	2.24948e-05	0.0655775	0.947764	0.998973
373.1243	9.01	m/z	-1.07904e-05	1.18328e-05	-0.911902	0.362662	0.909161
463.2324	11.95	m/z	3.61741e-05	4.90211e-05	0.737931	0.461238	0.930427
615.2447	13.51	m/z	5.41709e-06	3.80556e-05	0.142347	0.88692	0.995042
708.2553	0.75	m/z	2.335e-05	3.64794e-05	0.640088	0.522747	0.950749
305.0766	3.49	m/z	-1.15477e-05	2.70171e-05	-0.427422	0.669425	0.975731
293.1949	6.00	n	8.97539e-06	4.81173e-05	0.186531	0.852173	0.992214
464.1914	9.53	m/z	-8.65603e-05	5.8947e-05	-1.46844	0.143387	0.795245
347.1559	2.86	m/z	-1.14948e-07	5.06905e-05	-0.00226765	0.998192	0.999718
392.0267	1.58	n	3.2578e-06	5.15106e-05	0.0632453	0.949621	0.998973
452.1814	9.30	m/z	-8.80189e-06	1.67276e-05	-0.526189	0.599203	0.956658
512.2541	5.36	m/z	-8.93e-05	4.66781e-05	-1.9131	0.0568331	0.677198
502.2277	4.78	m/z	4.64629e-06	1.66287e-05	0.279414	0.78015	0.988059
362.1344	9.08	m/z	1.51724e-05	1.69213e-05	0.89665	0.370732	0.909161
428.1105	12.81	n	0.000109746	0.000213434	0.514192	0.608436	0.957695
463.3180	17.02	m/z	1.47063e-06	4.85324e-05	0.0303021	0.97585	0.998973
262.6346	15.31	m/z	-1.00847e-05	3.18097e-05	-0.317033	0.75156	0.986004
1079.6228	5.44	n	-9.63715e-05	5.00258e-05	-1.92643	0.0551487	0.677198
348.1052	7.93	m/z	-2.35666e-05	2.21308e-05	-1.06488	0.287915	0.880254
707.4700	17.00	m/z	0.000218008	8.34372e-05	2.61284	0.0096254	0.417014
247.1077	5.36	m/z	-1.85858e-05	2.09806e-05	-0.88586	0.376508	0.909161
821.6089	16.90	m/z	-2.11517e-06	3.25909e-05	-0.0649005	0.948306	0.998973
271.1075	5.82	m/z	-1.04047e-05	2.01157e-05	-0.517243	0.605424	0.957695
374.1456	4.40	m/z	8.05143e-06	1.80066e-05	0.447138	0.655146	0.973986
775.5591	16.40	m/z	2.13985e-05	4.21046e-05	0.508223	0.611762	0.957916
292.2269	11.49	m/z	0.00014973	8.25895e-05	1.81294	0.0712623	0.692199
174.0361	1.35	m/z	-9.69099e-06	3.10115e-05	-0.312496	0.754913	0.986367
737.6257	16.60	m/z	1.90402e-05	4.66736e-05	0.407944	0.683753	0.977154
363.1547	9.96	m/z	-2.60915e-05	2.11784e-05	-1.23198	0.219064	0.843286
514.1821	9.13	m/z	-3.99159e-05	3.55099e-05	-1.12408	0.262025	0.874237
582.3861	12.84	m/z	8.42484e-06	3.63309e-05	0.231892	0.816807	0.992169
542.2069	8.87	m/z	-7.47693e-05	4.08879e-05	-1.82864	0.0686123	0.691807
402.1770	5.52	m/z	6.36938e-08	1.5172e-05	0.00419811	0.996654	0.999718
561.2587	7.25	n	-0.000545582	0.000223291	-2.44336	0.0169359	0.500561
336.1414	10.21	m/z	-2.0708e-05	4.52158e-05	-0.457981	0.647351	0.971507
276.1956	10.13	m/z	4.51398e-05	8.16084e-05	0.553127	0.5807	0.956658
713.6365	12.12	m/z	2.26003e-05	3.40028e-05	0.66466	0.506878	0.947166
268.0901	1.42	m/z	-7.63164e-06	2.8913e-05	-0.263952	0.792025	0.989476
662.2409	9.16	m/z	-4.59317e-05	2.9316e-05	-1.56678	0.118468	0.786684
618.3415	13.89	m/z	2.51557e-05	0.000237502	0.105918	0.915799	0.998973
622.4072	16.54	m/z	-1.43007e-05	3.86252e-05	-0.370244	0.711512	0.980524
274.2254	9.33	n	-1.17637e-05	6.34959e-05	-0.185267	0.853177	0.992421
240.1837	7.30	n	-8.55572e-06	8.93166e-05	-0.0957909	0.92378	0.998973
372.1909	12.52	n	3.21682e-05	6.79782e-05	0.473214	0.63653	0.96808
201.1022	9.90	m/z	0.000510956	0.000251267	2.03352	0.0445714	0.647454
521.5121	17.73	m/z	-3.60542e-05	2.71979e-05	-1.32563	0.186345	0.824614
647.3615	8.66	m/z	2.00734e-05	2.0817e-05	0.96428	0.335802	0.901759
237.1232	4.38	m/z	1.65443e-05	2.44279e-05	0.677271	0.498834	0.944887
274.0820	5.87	m/z	-1.4243e-05	3.16605e-05	-0.449867	0.65318	0.973757
387.6981	4.30	m/z	2.30934e-05	1.87098e-05	1.2343	0.218203	0.843286
302.1021	8.40	m/z	-1.26745e-05	2.595e-05	-0.488421	0.625662	0.961587
722.5421	16.52	m/z	7.43502e-05	6.21371e-05	1.19655	0.232871	0.84982
493.2269	10.77	m/z	0.000110667	7.21622e-05	1.53358	0.127158	0.790698
299.2729	13.53	m/z	-7.416e-06	3.49261e-05	-0.212334	0.832025	0.992169
710.3466	9.48	m/z	1.81061e-05	2.64968e-05	0.683331	0.495014	0.943605
389.2592	13.48	m/z	4.53717e-05	0.000109441	0.414578	0.67882	0.976036
281.1485	1.92	n	-2.76509e-05	3.52844e-05	-0.783659	0.433954	0.925663
599.8433	5.77	m/z	-1.44642e-06	2.10486e-05	-0.0687181	0.945267	0.998973
568.1603	9.68	m/z	-1.52515e-05	1.9748e-05	-0.772309	0.44063	0.927754
621.3402	11.33	m/z	0.000125656	7.44219e-05	1.68843	0.0933522	0.737358
203.1429	16.90	m/z	2.156e-05	2.87683e-05	0.749438	0.454722	0.929601
269.6155	15.10	m/z	-9.209e-06	4.98025e-05	-0.18491	0.853786	0.992421
525.7828	5.47	m/z	-0.000137595	3.5886e-05	-3.83423	0.000158088	0.0740531
404.9028	5.31	m/z	-5.02431e-05	5.57645e-05	-0.900987	0.368466	0.909161
533.2930	12.84	m/z	0.000116457	7.98328e-05	1.45876	0.146825	0.795245
494.2958	10.53	m/z	2.47878e-05	4.00843e-05	0.618391	0.536876	0.951802
235.1053	4.73	m/z	4.29633e-05	1.91222e-05	2.24677	0.0254906	0.569475
380.0982	7.62	n	-2.48014e-05	3.45191e-05	-0.718483	0.473102	0.935395
423.1873	6.46	m/z	-1.53754e-05	5.42378e-05	-0.283481	0.777034	0.987394
457.5768	5.74	m/z	-0.000104113	3.76414e-05	-2.76592	0.00608329	0.348614
427.9256	10.77	m/z	1.46366e-05	5.90101e-05	0.248035	0.804436	0.99136
412.2844	11.97	m/z	-3.94546e-05	4.49093e-05	-0.878539	0.380472	0.909161
390.2636	9.53	m/z	5.83892e-06	6.13591e-05	0.0951598	0.92428	0.998973
448.7761	11.21	m/z	1.45704e-05	4.23525e-05	0.344027	0.731106	0.983708
519.7828	6.64	m/z	-8.31835e-06	2.55662e-05	-0.325366	0.745165	0.986004
287.1348	3.92	m/z	3.26283e-05	2.58682e-05	1.26133	0.208316	0.840262
243.1127	8.09	m/z	-2.82777e-05	2.06322e-05	-1.37056	0.171689	0.812253
251.0661	5.34	m/z	-2.57756e-05	2.35728e-05	-1.09344	0.275207	0.87547
618.3453	6.87	m/z	-7.92948e-06	2.04419e-05	-0.387904	0.698405	0.979743
646.8457	7.42	m/z	-0.000400603	7.37513e-05	-5.43181	1.30913e-07	0.000429264
284.6563	16.02	m/z	3.06825e-05	3.28946e-05	0.932751	0.351918	0.909161
658.7905	0.57	m/z	2.20856e-05	4.6146e-05	0.478603	0.632696	0.965834
431.1925	5.49	m/z	-0.000127507	3.22405e-05	-3.95488	9.87021e-05	0.0679063
225.1233	3.94	m/z	1.16301e-05	4.81651e-05	0.241463	0.809386	0.9916
475.3779	14.79	m/z	-1.9624e-05	4.19887e-05	-0.467363	0.640767	0.969239
312.2167	10.08	m/z	4.26265e-05	3.4261e-05	1.24417	0.214553	0.843286
442.1891	7.37	m/z	5.07e-05	5.29879e-05	0.956822	0.339582	0.902706
542.3259	10.21	m/z	-6.92015e-05	8.32685e-05	-0.831065	0.40676	0.919471
489.3572	13.94	m/z	2.16094e-05	4.66007e-05	0.463714	0.643253	0.969239
181.1335	7.07	m/z	-4.57842e-05	3.41577e-05	-1.34038	0.181288	0.823297
286.6266	3.44	m/z	-7.04154e-06	1.40744e-05	-0.500309	0.617279	0.960308
442.2193	8.63	m/z	3.32762e-05	2.90677e-05	1.14479	0.253347	0.869336
427.5663	6.31	m/z	-7.99384e-05	4.38319e-05	-1.82375	0.069338	0.691807
521.2934	10.64	m/z	5.23364e-08	0.000126248	0.000414552	0.99967	0.999718
449.3411	18.49	m/z	9.41729e-05	5.63646e-05	1.67078	0.0961741	0.737672
633.4120	14.45	m/z	-4.69205e-05	7.63384e-05	-0.614638	0.539507	0.951802
287.0788	4.45	m/z	-1.97682e-05	6.41534e-05	-0.30814	0.758292	0.987394
310.1734	6.36	m/z	-2.64002e-05	2.48507e-05	-1.06235	0.289058	0.880823
368.1344	13.18	n	-1.5168e-06	1.78405e-05	-0.0850202	0.93231	0.998973
903.4152	9.56	m/z	1.86996e-05	9.51178e-05	0.196595	0.844354	0.992169
581.3185	11.69	m/z	1.8815e-05	3.14133e-05	0.598948	0.549735	0.95223
647.3622	7.93	m/z	-1.39704e-05	2.71799e-05	-0.513995	0.607694	0.957695
238.0952	6.76	n	-3.2256e-05	1.52737e-05	-2.11186	0.0356486	0.604905
445.7823	16.28	m/z	3.12809e-05	3.77564e-05	0.828492	0.408332	0.920493
630.4101	16.74	m/z	2.82628e-06	2.58765e-05	0.109222	0.913112	0.998864
247.1076	9.16	m/z	7.44344e-06	3.25348e-05	0.228784	0.819216	0.992169
293.1129	5.34	m/z	-4.37576e-05	3.34672e-05	-1.30748	0.192229	0.826647
601.2961	5.95	m/z	2.20811e-05	2.01207e-05	1.09743	0.273463	0.87547
270.1810	10.01	m/z	-1.4465e-05	2.49084e-05	-0.580728	0.561925	0.953697
376.1501	6.99	m/z	-3.53881e-05	2.34433e-05	-1.50952	0.132375	0.790698
556.3216	11.08	m/z	-5.17269e-05	4.25768e-05	-1.21491	0.225576	0.843286
247.1055	4.58	n	2.31856e-05	1.80256e-05	1.28626	0.199492	0.837656
578.3687	13.06	m/z	-7.97074e-05	7.40004e-05	-1.07712	0.282785	0.876224
401.3047	14.35	m/z	-2.2739e-05	2.88648e-05	-0.787776	0.431542	0.924855
260.1172	5.36	n	-2.14856e-06	2.69959e-05	-0.0795883	0.936626	0.998973
428.5821	5.42	m/z	-5.32646e-05	4.26275e-05	-1.24953	0.212602	0.841704
202.0974	6.00	m/z	4.83794e-06	3.41661e-05	0.141601	0.887505	0.995042
165.0818	14.16	m/z	-0.00013758	0.000102096	-1.34755	0.179319	0.821592
303.0748	8.90	m/z	2.68097e-05	3.42292e-05	0.783239	0.434197	0.925663
482.3991	16.34	m/z	6.02276e-05	6.08831e-05	0.989233	0.323744	0.897288
183.0845	4.10	m/z	7.26627e-05	6.3003e-05	1.15332	0.250251	0.867339
310.6113	10.01	m/z	-0.000229126	0.000136526	-1.67826	0.0950405	0.737358
369.1418	12.14	m/z	-6.57757e-06	1.90285e-05	-0.345669	0.72987	0.983708
325.1156	8.55	m/z	-5.8543e-05	3.60477e-05	-1.62404	0.105574	0.755607
213.1728	3.89	n	-1.99953e-05	3.17038e-05	-0.630691	0.528794	0.951394
704.7156	11.92	m/z	-0.000100652	3.79546e-05	-2.65192	0.00852381	0.407792
350.1202	11.66	m/z	2.47273e-05	3.26375e-05	0.757633	0.449354	0.929601
213.6305	4.68	m/z	-4.2604e-05	2.60747e-05	-1.63392	0.103482	0.750926
804.6745	12.40	m/z	1.69785e-05	3.65309e-05	0.46477	0.642509	0.969239
484.9354	5.52	m/z	-3.5904e-05	6.10862e-05	-0.587759	0.557244	0.953647
289.1181	7.20	m/z	-1.46574e-05	1.75707e-05	-0.834198	0.404932	0.919024
680.8461	8.50	m/z	2.09938e-05	3.48409e-05	0.602562	0.547331	0.951802
320.1006	7.23	n	-2.78392e-05	2.51444e-05	-1.10717	0.269238	0.87547
362.6845	4.15	m/z	-1.43148e-05	2.78994e-05	-0.513086	0.608325	0.957695
453.2455	6.15	m/z	1.29826e-05	3.95757e-05	0.328045	0.743148	0.985811
297.1233	9.25	m/z	-3.57113e-06	2.20612e-05	-0.161874	0.87153	0.993228
243.1702	4.45	m/z	1.91527e-05	1.41901e-05	1.34972	0.178274	0.821592
586.4227	16.06	m/z	-5.60948e-05	3.59041e-05	-1.56235	0.119642	0.787915
263.1025	5.95	m/z	5.47193e-06	2.36282e-05	0.231585	0.817042	0.992169
469.1845	14.35	m/z	1.45674e-05	3.79432e-05	0.383927	0.701352	0.979743
695.9304	16.28	m/z	4.8712e-05	3.54906e-05	1.37253	0.171246	0.812253
398.8716	6.76	m/z	-0.000102606	3.66239e-05	-2.8016	0.00546725	0.331681
432.3226	12.33	m/z	1.80772e-05	6.12708e-05	0.295038	0.768221	0.987394
514.5908	11.03	m/z	9.90928e-05	4.58015e-05	2.16353	0.0321167	0.603499
634.3689	15.71	m/z	-3.87802e-05	3.87009e-05	-1.00205	0.317293	0.893433
238.1240	4.10	m/z	-2.39693e-05	2.33812e-05	-1.02515	0.306242	0.885717
412.1947	16.15	m/z	-4.40758e-05	8.97399e-05	-0.49115	0.623909	0.961145
668.4130	16.13	m/z	1.40745e-06	4.20181e-05	0.0334964	0.973306	0.998973
447.2982	13.99	m/z	-2.3051e-06	7.88811e-05	-0.0292224	0.97671	0.998973
391.1133	7.78	m/z	1.94534e-06	1.37078e-05	0.141915	0.887257	0.995042
428.2793	13.82	m/z	2.58923e-06	4.87414e-05	0.0531219	0.957677	0.998973
379.1498	7.81	m/z	2.2792e-05	2.48728e-05	0.916345	0.360332	0.909161
352.1357	7.30	m/z	-4.59099e-05	3.47224e-05	-1.3222	0.18726	0.824614
243.1338	2.89	m/z	6.66135e-05	3.66333e-05	1.81839	0.0701512	0.691807
574.3620	17.66	m/z	-6.10737e-05	4.22256e-05	-1.44636	0.149588	0.795658
308.1830	12.09	m/z	2.37149e-05	4.75261e-05	0.498988	0.618213	0.960308
287.1386	5.27	m/z	-9.05835e-05	4.79224e-05	-1.89021	0.0598458	0.677397
205.8569	5.29	m/z	2.9375e-05	4.22496e-05	0.695272	0.487503	0.94208
409.3073	17.21	m/z	2.46588e-05	3.24482e-05	0.759944	0.447982	0.929601
270.1673	6.64	m/z	8.89335e-06	7.90362e-05	0.112522	0.910506	0.998678
146.1046	10.29	m/z	6.17789e-05	3.83592e-05	1.61054	0.108941	0.761655
349.1167	6.00	m/z	-5.39927e-05	5.67035e-05	-0.952193	0.34189	0.902706
267.1449	1.78	m/z	-1.6748e-05	2.0253e-05	-0.82694	0.409026	0.920502
434.2648	9.33	m/z	-2.5741e-05	4.22897e-05	-0.608682	0.543275	0.951802
381.1290	4.86	m/z	2.85462e-06	1.12231e-05	0.254353	0.799423	0.99136
477.2670	10.41	m/z	0.000277244	0.000187833	1.47602	0.14205	0.795245
218.0802	2.76	n	4.54758e-05	4.0387e-05	1.126	0.261203	0.873965
315.1114	11.54	m/z	1.85258e-05	2.07693e-05	0.891977	0.373227	0.909161
655.6085	11.78	m/z	-1.68549e-05	3.41447e-05	-0.49363	0.621996	0.960766
477.3338	16.42	m/z	-8.83034e-06	3.96857e-05	-0.222507	0.824093	0.992169
397.1844	6.97	m/z	1.26058e-05	1.74937e-05	0.720589	0.471807	0.935395
911.6570	17.26	m/z	3.74759e-05	0.000116254	0.322362	0.748522	0.986004
323.1235	3.69	m/z	-1.86405e-05	4.23996e-05	-0.439638	0.660563	0.975731
770.5320	17.69	m/z	5.36178e-05	4.24262e-05	1.26379	0.207838	0.840262
588.7983	9.08	m/z	5.02938e-05	5.11039e-05	0.984147	0.326042	0.898274
415.1418	8.09	m/z	-4.45374e-05	4.13647e-05	-1.0767	0.282609	0.876224
351.0748	4.68	m/z	-1.19658e-05	2.72039e-05	-0.439854	0.660407	0.975731
433.0542	2.11	m/z	-7.67946e-06	3.35159e-05	-0.229129	0.818948	0.992169
645.4333	13.94	m/z	-0.000176873	3.96768e-05	-4.45783	1.35008e-05	0.0177076
433.3073	16.64	m/z	1.75263e-05	3.34773e-05	0.523528	0.601056	0.957695
473.7532	8.29	m/z	-6.86179e-06	1.74857e-05	-0.392423	0.695066	0.979153
778.5746	17.07	m/z	1.38624e-05	5.53251e-05	0.250563	0.802417	0.99136
491.2210	12.86	m/z	0.000181746	0.000154483	1.17648	0.240523	0.858779
566.3639	17.66	m/z	3.63262e-05	4.14446e-05	0.876499	0.381681	0.909161
372.1664	3.82	m/z	-8.06043e-06	1.43292e-05	-0.562519	0.574245	0.956658
496.7256	5.92	m/z	2.1117e-05	2.44405e-05	0.864017	0.388372	0.91364
288.1011	3.12	m/z	8.85492e-05	3.73297e-05	2.37208	0.0184138	0.509759
595.4330	17.56	m/z	3.09108e-05	3.8601e-05	0.800777	0.424024	0.923412
443.1789	7.42	m/z	-4.89251e-05	0.000122094	-0.400718	0.689218	0.978127
220.0842	4.47	m/z	2.79493e-05	3.29166e-05	0.849093	0.396635	0.91364
496.3493	12.33	m/z	-3.48068e-06	3.95251e-05	-0.0880626	0.929895	0.998973
589.1794	9.45	m/z	-3.69557e-05	8.441e-05	-0.437812	0.661981	0.975731
478.1973	8.95	m/z	5.98544e-05	6.80306e-05	0.879815	0.379975	0.909161
706.3865	12.33	m/z	-4.36693e-05	4.3886e-05	-0.995062	0.320725	0.895719
290.1129	4.91	m/z	6.95544e-07	1.80977e-05	0.0384326	0.969372	0.998973
384.2529	12.81	m/z	3.81232e-05	3.97087e-05	0.960071	0.338093	0.902706
626.3655	15.45	m/z	1.05272e-05	3.36483e-05	0.31286	0.754677	0.986284
916.9436	9.38	m/z	2.62051e-05	3.12383e-05	0.838877	0.402343	0.917119
319.1287	3.56	m/z	-1.90841e-05	2.78277e-05	-0.685797	0.49345	0.9436
442.3162	12.33	m/z	-1.00593e-05	4.60693e-05	-0.218351	0.827333	0.992169
781.8697	8.48	m/z	1.63588e-05	3.18272e-05	0.513988	0.607711	0.957695
523.2852	4.33	m/z	-2.76925e-05	3.03152e-05	-0.913486	0.361843	0.909161
272.1602	5.15	m/z	-2.17538e-05	4.86164e-05	-0.447457	0.654918	0.973986
359.1234	9.13	m/z	-6.41002e-06	2.07387e-05	-0.309086	0.757503	0.98683
542.6660	12.60	m/z	7.39063e-05	6.6042e-05	1.11908	0.264422	0.875354
444.2209	16.13	m/z	-3.06449e-05	7.99928e-05	-0.383096	0.702101	0.979743
649.3949	15.14	m/z	0.000272401	0.000148826	1.83033	0.0686533	0.691807
421.8677	8.55	m/z	-9.3663e-06	2.20314e-05	-0.425133	0.67109	0.975731
227.1086	7.23	n	8.0977e-06	4.61418e-05	0.175496	0.860828	0.993127
565.3195	10.23	m/z	-2.6071e-06	0.000112636	-0.0231463	0.981574	0.998973
365.1341	8.60	m/z	-1.76419e-05	1.72888e-05	-1.02042	0.308474	0.885717
244.1529	3.56	m/z	5.86482e-07	1.73152e-05	0.0338709	0.973006	0.998973
237.1288	6.41	m/z	9.23108e-06	1.59338e-05	0.57934	0.562859	0.953697
449.2142	5.39	m/z	-1.69879e-05	1.28152e-05	-1.32561	0.186129	0.824614
377.1481	8.95	m/z	8.12373e-06	2.33592e-05	0.347775	0.72829	0.983671
365.1794	5.01	m/z	4.11818e-05	1.93657e-05	2.12654	0.0343969	0.604905
377.2143	8.22	m/z	-1.83152e-05	9.75583e-05	-0.187736	0.851316	0.992169
357.1055	5.39	m/z	-1.18106e-05	1.53772e-05	-0.76806	0.443146	0.929601
312.1915	3.66	m/z	7.58159e-08	3.3064e-05	0.00229301	0.998172	0.999718
289.8202	4.63	m/z	-3.52063e-05	2.94695e-05	-1.19467	0.233301	0.849854
193.5697	2.16	m/z	-1.36671e-07	1.50793e-05	-0.00906345	0.992775	0.998973
227.1025	1.83	m/z	-8.91193e-06	1.68653e-05	-0.528418	0.597658	0.956658
465.1690	0.74	m/z	9.50004e-05	5.08049e-05	1.86991	0.0627899	0.679987
389.1797	4.63	m/z	1.19651e-05	1.18813e-05	1.00706	0.314841	0.889969
370.1623	6.94	m/z	-4.91081e-06	1.88108e-05	-0.261063	0.79425	0.989553
207.1162	9.16	n	-4.57399e-05	4.25992e-05	-1.07373	0.283937	0.876224
542.3260	10.46	m/z	-6.70141e-05	4.84885e-05	-1.38206	0.168191	0.809833
493.4095	16.66	m/z	2.60131e-05	5.96895e-05	0.435806	0.663518	0.975731
469.2587	6.61	m/z	-2.0301e-05	2.75819e-05	-0.736026	0.462376	0.930427
341.6793	5.97	m/z	2.6534e-06	1.72799e-05	0.153554	0.87808	0.993606
305.0905	7.78	m/z	1.37017e-05	9.08717e-06	1.50781	0.132813	0.790698
399.1098	6.61	n	-9.39833e-07	5.47429e-05	-0.0171681	0.986316	0.998973
459.3230	18.27	m/z	-1.06267e-05	3.9331e-05	-0.270187	0.787237	0.989476
537.2533	11.03	m/z	6.46174e-05	5.44138e-05	1.18752	0.236901	0.856045
247.6396	2.66	m/z	-2.99657e-06	1.89034e-05	-0.15852	0.874169	0.993228
237.0868	1.87	m/z	3.94573e-05	1.80169e-05	2.19002	0.0294081	0.584418
641.3488	11.71	m/z	3.64388e-05	3.54413e-05	1.02815	0.30486	0.885584
641.0982	11.71	m/z	-4.04918e-05	3.70344e-05	-1.09336	0.275294	0.87547
655.4544	17.02	m/z	-2.44522e-06	5.55201e-05	-0.044042	0.964911	0.998973
441.8860	7.65	m/z	-5.44538e-05	3.80458e-05	-1.43127	0.153549	0.795658
685.4520	15.84	m/z	9.72778e-05	4.84788e-05	2.00661	0.0460866	0.651118
630.7934	5.59	m/z	-4.70677e-05	3.39619e-05	-1.3859	0.166994	0.806587
280.0622	1.40	m/z	1.68952e-05	2.42046e-05	0.698017	0.48579	0.94208
282.1309	9.16	m/z	1.37725e-05	3.93643e-05	0.349872	0.72672	0.98366
414.1439	3.39	m/z	-4.68682e-05	6.27624e-05	-0.746755	0.455974	0.929601
678.8791	7.13	m/z	1.03248e-05	3.01359e-05	0.34261	0.732171	0.984315
872.7036	13.56	m/z	-1.63782e-06	4.77789e-05	-0.0342791	0.972686	0.998973
259.6213	2.66	m/z	-5.26173e-05	2.82661e-05	-1.8615	0.0637981	0.68412
561.1561	2.76	m/z	1.47216e-05	4.06967e-05	0.361738	0.717852	0.980794
212.0877	7.73	n	-1.33886e-05	3.6013e-05	-0.37177	0.710366	0.980524
522.7411	4.28	m/z	2.5568e-05	2.51261e-05	1.01759	0.309816	0.885717
577.3320	6.56	m/z	4.06987e-07	2.79064e-05	0.014584	0.988375	0.998973
773.1430	12.16	m/z	3.18815e-06	3.08894e-05	0.103212	0.917881	0.998973
298.0595	5.25	m/z	1.45174e-05	2.1739e-05	0.667804	0.504849	0.946797
206.1305	12.12	m/z	4.64059e-05	8.73894e-05	0.531025	0.596138	0.956658
495.2773	12.14	m/z	-0.000122295	7.41246e-05	-1.64986	0.100314	0.744703
534.2722	8.37	m/z	-1.68163e-05	3.2948e-05	-0.510391	0.610214	0.957761
618.8326	7.07	m/z	-0.000115707	3.93806e-05	-2.93817	0.00360272	0.286526
426.1268	7.30	m/z	-5.6241e-05	4.6301e-05	-1.21468	0.225611	0.843286
550.2147	12.19	m/z	-2.65929e-05	6.93411e-05	-0.383509	0.7017	0.979743
382.2068	14.66	m/z	7.32199e-05	0.000101567	0.720904	0.471837	0.935395
701.2654	12.57	m/z	-0.000105642	5.73952e-05	-1.8406	0.0670333	0.691242
543.3023	7.68	m/z	7.02866e-06	2.47453e-05	0.28404	0.776605	0.987394
530.1695	10.70	m/z	2.08783e-06	5.0959e-05	0.0409708	0.967366	0.998973
305.1972	8.53	n	8.66946e-06	2.41229e-05	0.359387	0.719596	0.980794
346.1525	8.85	n	-0.00010289	4.73639e-05	-2.17233	0.0307382	0.596804
498.2922	7.75	m/z	-1.74713e-05	4.0698e-05	-0.429293	0.668064	0.975731
229.1790	3.30	n	-1.61039e-05	2.70846e-05	-0.594576	0.552642	0.952634
265.0929	2.76	m/z	-4.40526e-07	2.10204e-05	-0.0209571	0.983296	0.998973
1209.7331	6.94	n	3.76771e-06	3.28895e-05	0.114557	0.908886	0.99807
474.9089	9.53	m/z	-7.59032e-05	3.9443e-05	-1.92438	0.0554159	0.677198
531.2565	12.38	m/z	-4.52025e-05	3.98067e-05	-1.13555	0.257191	0.869344
436.2693	11.26	m/z	4.50558e-05	6.81383e-05	0.661241	0.509156	0.947166
206.1175	2.33	m/z	1.35522e-06	2.50283e-05	0.0541475	0.956859	0.998973
453.2158	11.49	m/z	-0.00014159	0.000106466	-1.32991	0.18522	0.824614
444.3681	13.32	m/z	-1.47796e-05	3.41447e-05	-0.432851	0.665486	0.975731
815.6722	12.69	m/z	9.54951e-06	3.55375e-05	0.268717	0.78843	0.989476
408.1989	3.22	m/z	1.62977e-05	1.63466e-05	0.997008	0.319684	0.895358
269.0806	4.58	m/z	-1.58942e-05	4.32552e-05	-0.367453	0.713587	0.980559
612.3297	10.85	m/z	-5.59012e-05	4.5575e-05	-1.22658	0.221293	0.843286
529.2661	11.13	m/z	8.05327e-05	5.22229e-05	1.54209	0.125172	0.790698
264.1566	12.16	m/z	-2.66906e-05	6.87799e-05	-0.388058	0.698667	0.979743
498.2716	6.81	m/z	-0.000121131	5.3943e-05	-2.24553	0.0255814	0.569475
358.1758	8.80	m/z	-1.17618e-06	2.76517e-05	-0.0425355	0.966104	0.998973
353.1043	12.72	m/z	-3.24021e-05	4.05321e-05	-0.799418	0.424829	0.923412
565.3094	4.65	m/z	4.25111e-06	1.70813e-05	0.248875	0.803653	0.99136
468.2144	5.97	m/z	2.13792e-05	2.52164e-05	0.84783	0.397316	0.91364
550.9835	11.33	m/z	0.000100181	5.77738e-05	1.73402	0.0850247	0.723512
469.2041	4.63	m/z	-1.31063e-05	1.89772e-05	-0.690635	0.490409	0.942307
495.2683	7.13	m/z	1.04687e-05	3.08013e-05	0.339877	0.734222	0.984875
647.4520	16.04	n	8.77385e-05	5.70887e-05	1.53688	0.12585	0.790698
269.1687	7.96	m/z	1.83768e-05	4.10697e-05	0.447454	0.654919	0.973986
403.0925	2.06	m/z	3.60967e-07	2.71471e-05	0.0132967	0.989401	0.998973
275.1024	10.85	m/z	-5.55475e-05	2.39921e-05	-2.31524	0.0213755	0.541188
814.1843	12.38	m/z	2.91197e-05	3.65242e-05	0.797271	0.426109	0.923412
387.3214	12.86	m/z	7.85321e-05	6.23653e-05	1.25923	0.209259	0.841032
469.2594	16.21	m/z	-1.07528e-06	5.37359e-05	-0.0200106	0.984052	0.998973
300.1705	7.98	m/z	1.10479e-05	1.96986e-05	0.560846	0.575383	0.956658
230.1750	9.38	m/z	9.71068e-06	9.87839e-06	0.983022	0.326507	0.898274
375.1621	8.66	m/z	-6.24178e-05	8.24954e-05	-0.756622	0.450101	0.929601
372.1417	2.38	m/z	9.30063e-06	1.70977e-05	0.543969	0.586927	0.956658
596.7906	0.57	m/z	-3.19024e-05	5.00873e-05	-0.636936	0.52498	0.950749
130.5258	2.08	m/z	-6.34196e-07	9.33569e-06	-0.0679325	0.945891	0.998973
359.2034	4.15	m/z	-4.14293e-05	2.70295e-05	-1.53274	0.12655	0.790698
383.2552	16.13	m/z	9.19487e-06	3.31512e-05	0.277362	0.781724	0.988261
831.6297	17.61	m/z	-3.90915e-07	4.07628e-05	-0.00959	0.992357	0.998973
426.3340	16.34	m/z	-1.62403e-05	9.89296e-05	-0.16416	0.869773	0.993127
486.3173	12.69	m/z	-3.79606e-05	3.57807e-05	-1.06092	0.289813	0.880823
423.3804	17.94	m/z	1.36842e-05	4.6581e-05	0.293773	0.769205	0.987394
182.1288	6.76	m/z	-1.93624e-05	4.61777e-05	-0.419302	0.67534	0.975731
434.2161	4.63	m/z	7.87723e-06	1.54025e-05	0.511424	0.609487	0.957761
317.1817	2.16	m/z	-8.3749e-06	1.84832e-05	-0.453109	0.650847	0.973757
281.1857	10.73	m/z	8.14474e-05	3.19233e-05	2.55135	0.0113017	0.41801
795.8911	7.83	m/z	-5.83524e-06	3.40851e-05	-0.171196	0.864205	0.993127
344.2065	7.25	m/z	-1.22007e-05	4.36037e-05	-0.279809	0.77985	0.988059
86.1023	1.78	n	-3.5038e-05	4.88914e-05	-0.71665	0.474259	0.935395
514.1822	9.68	m/z	-4.6324e-06	2.74766e-05	-0.168594	0.866247	0.993127
754.5374	16.86	m/z	-1.79129e-05	4.64244e-05	-0.38585	0.700012	0.979743
354.1521	8.32	m/z	-1.69853e-05	5.4111e-05	-0.313897	0.753862	0.986004
279.2105	9.35	m/z	-7.90225e-05	3.93078e-05	-2.01035	0.0454346	0.647454
296.1371	6.00	n	-1.44793e-05	2.78129e-05	-0.520597	0.60309	0.957695
241.5403	1.87	m/z	-2.73662e-05	4.60477e-05	-0.594301	0.552828	0.952634
234.0793	5.03	m/z	0.000133019	0.00018381	0.723675	0.471748	0.935395
495.3548	17.26	m/z	3.41917e-05	0.000105117	0.325272	0.745302	0.986004
246.0627	1.48	m/z	8.20268e-06	2.46358e-05	0.332958	0.739433	0.985636
414.2345	6.39	m/z	3.80748e-05	2.17266e-05	1.75246	0.0808695	0.706182
410.1669	3.94	m/z	7.20206e-06	1.66207e-05	0.433318	0.665142	0.975731
224.1069	6.61	m/z	-5.39217e-05	4.05621e-05	-1.32936	0.184894	0.824614
596.3683	16.28	m/z	-1.29907e-05	3.06356e-05	-0.424041	0.671897	0.975731
605.5113	17.79	m/z	-9.19881e-06	0.000114907	-0.0800544	0.936331	0.998973
285.6043	8.55	m/z	-6.06328e-05	3.16396e-05	-1.91636	0.0564117	0.677198
393.1720	14.68	m/z	-2.71126e-05	2.47352e-05	-1.09611	0.27404	0.87547
308.1006	4.52	n	-5.28062e-06	1.6312e-05	-0.323726	0.746405	0.986004
637.8041	6.36	m/z	3.58107e-05	2.47481e-05	1.44701	0.149103	0.795658
400.8376	17.07	m/z	7.8248e-06	3.47698e-05	0.225046	0.822134	0.992169
251.1137	3.49	m/z	1.57327e-06	1.29498e-05	0.12149	0.903396	0.996342
282.1366	7.55	n	1.28812e-06	2.65479e-05	0.0485207	0.961338	0.998973
661.2089	8.99	m/z	2.72339e-05	4.18208e-05	0.651204	0.515614	0.949245
368.2290	5.18	m/z	-5.93285e-05	3.29161e-05	-1.80242	0.0726336	0.692199
380.0806	4.68	n	-1.43475e-05	6.27146e-05	-0.228775	0.81923	0.992169
242.0239	3.79	m/z	-1.8367e-05	1.74995e-05	-1.04958	0.294884	0.883836
553.4251	14.42	m/z	-8.96003e-05	6.54885e-05	-1.36818	0.173082	0.812253
549.2406	11.23	m/z	-6.23127e-05	4.41048e-05	-1.41283	0.158953	0.795658
312.1340	8.42	m/z	-7.23583e-05	4.36938e-05	-1.65603	0.0989312	0.743188
135.1096	1.80	m/z	7.04242e-05	3.1221e-05	2.25567	0.0249292	0.565695
261.0979	1.96	m/z	-5.46649e-05	3.4505e-05	-1.58426	0.11435	0.776298
298.1759	9.41	m/z	-7.33856e-06	8.40495e-05	-0.0873123	0.930496	0.998973
464.3006	11.78	m/z	2.75152e-05	6.82509e-05	0.403148	0.687204	0.977473
371.6430	4.02	m/z	-1.36656e-05	2.4595e-05	-0.555622	0.578945	0.956658
409.1829	3.09	m/z	1.11595e-05	1.60537e-05	0.695135	0.487589	0.94208
703.5013	16.04	m/z	1.0527e-05	3.63606e-05	0.289517	0.772507	0.987394
301.0956	4.68	m/z	-1.53751e-05	3.52122e-05	-0.436641	0.662733	0.975731
323.1688	4.40	m/z	-2.45444e-05	3.29058e-05	-0.745898	0.4564	0.929601
233.0920	3.49	m/z	1.97499e-05	2.12781e-05	0.928177	0.354173	0.909161
559.2486	10.26	m/z	0.000135354	6.47801e-05	2.08944	0.0384907	0.62173
411.1713	9.20	m/z	-9.66203e-06	7.14992e-05	-0.135135	0.892641	0.995318
317.1217	5.52	m/z	-2.9514e-05	3.29661e-05	-0.895284	0.371463	0.909161
349.2370	10.49	m/z	-4.35302e-05	4.14996e-05	-1.04893	0.29518	0.883836
566.4370	16.49	m/z	-2.65386e-05	5.92912e-05	-0.447598	0.654834	0.973986
389.2143	9.11	m/z	-5.47082e-05	8.54609e-05	-0.640154	0.523253	0.950749
272.2003	8.73	m/z	6.62262e-05	3.95256e-05	1.67553	0.0950283	0.737358
341.1172	8.95	n	-9.35892e-06	2.79595e-05	-0.334731	0.738097	0.985536
461.1941	10.70	m/z	8.49848e-06	5.39125e-05	0.157635	0.874874	0.993363
352.1323	7.81	m/z	6.94541e-05	6.80711e-05	1.02032	0.308569	0.885717
295.6319	3.94	m/z	9.32843e-06	1.54683e-05	0.60307	0.546986	0.951802
557.9963	15.18	m/z	0.000224791	0.000116469	1.93004	0.0549486	0.677198
343.1286	10.83	m/z	-2.45366e-06	1.594e-05	-0.153931	0.877783	0.993606
393.1290	6.26	m/z	5.60507e-07	1.71079e-05	0.032763	0.973889	0.998973
543.3773	15.38	m/z	0.000159519	7.42625e-05	2.14804	0.0333166	0.604905
264.1471	7.30	n	2.61336e-05	2.25332e-05	1.15978	0.247197	0.862755
340.1613	3.84	m/z	-8.5084e-06	1.58647e-05	-0.536309	0.592202	0.956658
551.1999	8.99	m/z	1.11799e-05	0.000106976	0.104508	0.916871	0.998973
281.0695	11.90	m/z	0.000181742	0.000127474	1.42572	0.155616	0.795658
319.2014	6.49	m/z	-1.03652e-05	0.000113969	-0.0909472	0.927656	0.998973
183.1492	6.00	m/z	4.9718e-06	3.38502e-05	0.146877	0.883343	0.994518
427.2300	10.93	m/z	-6.3134e-05	6.6392e-05	-0.950928	0.34261	0.902706
677.5222	16.26	m/z	8.55939e-06	3.69916e-05	0.231388	0.817227	0.992169
371.2189	12.67	m/z	1.13419e-05	5.22191e-05	0.217198	0.828237	0.992169
639.3585	9.41	m/z	-0.000142793	4.88455e-05	-2.92335	0.00380112	0.286526
613.4644	17.07	m/z	-1.89514e-05	0.000145085	-0.130623	0.896188	0.995949
403.2259	12.79	m/z	-6.6506e-05	6.46728e-05	-1.02835	0.305789	0.885717
527.2674	11.92	m/z	-4.89909e-05	4.97008e-05	-0.985716	0.325273	0.898223
415.1087	4.23	m/z	8.16529e-06	3.66138e-05	0.223012	0.823702	0.992169
899.9114	9.13	m/z	-0.000108416	7.28905e-05	-1.48739	0.138672	0.790791
428.1128	11.47	m/z	9.76396e-06	1.97255e-05	0.49499	0.621023	0.960766
252.0477	4.15	m/z	-5.47567e-06	1.30534e-05	-0.419482	0.675209	0.975731
555.3081	13.78	m/z	-1.85651e-06	0.000124515	-0.01491	0.988116	0.998973
356.1198	4.65	m/z	6.6241e-07	4.78106e-05	0.0138549	0.988956	0.998973
496.4146	17.73	m/z	0.000132416	7.0945e-05	1.86646	0.0634624	0.683393
266.1413	4.52	m/z	-3.95082e-05	3.37539e-05	-1.17048	0.242876	0.858877
258.1447	6.15	m/z	-2.47891e-05	3.27247e-05	-0.757504	0.449431	0.929601
362.2323	10.77	m/z	8.03909e-05	5.68412e-05	1.41431	0.158654	0.795658
536.3637	16.58	m/z	9.0586e-06	3.93004e-05	0.230496	0.817914	0.992169
809.6797	12.31	m/z	-3.91271e-05	3.11607e-05	-1.25566	0.210457	0.841032
717.4755	15.20	m/z	0.000126733	5.63182e-05	2.25031	0.0259666	0.569475
278.4801	3.94	m/z	2.07497e-05	1.6545e-05	1.25414	0.210915	0.841032
278.2113	10.06	m/z	-6.32588e-05	6.49631e-05	-0.973766	0.331137	0.901333
278.9394	14.79	m/z	7.33253e-06	4.33879e-05	0.168999	0.865938	0.993127
551.9287	11.13	m/z	0.00010682	5.75646e-05	1.85566	0.0654773	0.685853
547.2680	10.38	m/z	8.17691e-05	6.93255e-05	1.17949	0.240389	0.858779
307.6416	13.18	m/z	4.77489e-06	2.40771e-05	0.198317	0.842952	0.992169
324.1430	5.72	n	-2.34203e-06	4.19317e-05	-0.0558535	0.955501	0.998973
368.7910	18.42	n	-1.48821e-05	4.75256e-05	-0.313139	0.754439	0.986284
283.6682	5.95	m/z	-6.02003e-05	2.96649e-05	-2.02934	0.0434419	0.644551
503.4068	19.11	m/z	-3.87292e-05	4.57592e-05	-0.84637	0.398301	0.91364
287.1024	9.58	m/z	-4.08967e-06	1.70376e-05	-0.240038	0.810489	0.9916
442.0921	9.20	m/z	5.46724e-06	1.62157e-05	0.337158	0.736269	0.984875
523.8036	5.59	m/z	-2.71819e-05	1.67392e-05	-1.62385	0.105614	0.755607
297.0159	5.92	n	3.26002e-05	3.03141e-05	1.07541	0.283183	0.876224
286.2010	8.66	m/z	-1.51721e-05	3.19261e-05	-0.475225	0.635032	0.967746
303.2064	10.88	m/z	-4.26219e-05	4.25626e-05	-1.00139	0.317598	0.89355
647.3614	14.42	m/z	-5.5847e-05	6.259e-05	-0.892267	0.373441	0.909161
642.3692	6.74	m/z	5.73143e-07	3.40069e-05	0.0168537	0.986567	0.998973
363.1548	7.75	m/z	2.38104e-06	1.71628e-05	0.138732	0.889769	0.995042
281.0898	7.10	n	1.05594e-06	2.28907e-05	0.0461296	0.963242	0.998973
385.0704	7.13	m/z	-2.50234e-06	1.30484e-05	-0.191774	0.848068	0.992169
476.1486	8.80	m/z	4.79209e-05	6.02674e-05	0.795137	0.427333	0.923412
297.1438	8.55	n	0.000102108	3.27895e-05	3.11406	0.00205094	0.232426
207.1491	9.53	m/z	3.81314e-05	2.52882e-05	1.50787	0.132796	0.790698
313.1069	5.85	m/z	-3.73573e-05	2.67213e-05	-1.39804	0.163294	0.801623
281.2261	9.98	m/z	-9.15556e-05	4.29532e-05	-2.13152	0.0339915	0.604905
235.0576	3.66	m/z	-1.51586e-05	1.47475e-05	-1.02788	0.304958	0.885584
667.8202	8.29	m/z	1.44869e-05	2.74586e-05	0.527588	0.598237	0.956658
275.1030	11.49	m/z	-0.000125325	0.000226418	-0.55351	0.580979	0.956658
380.1272	6.87	m/z	5.0109e-05	6.80651e-05	0.736192	0.462301	0.930427
535.7952	6.97	m/z	4.84758e-06	2.31141e-05	0.209723	0.834048	0.992169
391.1068	9.16	m/z	1.98476e-05	1.70832e-05	1.16182	0.246371	0.862739
494.1920	13.84	m/z	1.20031e-05	2.91312e-05	0.412037	0.680653	0.977154
230.0924	4.86	m/z	-7.04656e-06	2.97234e-05	-0.237071	0.812788	0.992169
343.0898	8.82	m/z	-4.45209e-06	3.09332e-05	-0.143926	0.88567	0.995042
343.1125	11.66	m/z	7.6506e-07	3.9277e-05	0.0194786	0.984474	0.998973
449.2006	10.46	m/z	0.000103153	5.24885e-05	1.96525	0.0512704	0.663178
345.1079	10.31	m/z	-1.63171e-05	2.02662e-05	-0.805139	0.421472	0.923412
760.4861	16.76	m/z	0.000163554	8.17151e-05	2.00151	0.0469093	0.651118
169.5316	4.15	n	-2.3039e-05	3.21493e-05	-0.716626	0.474248	0.935395
360.6707	11.82	m/z	-0.000253795	0.000133708	-1.89812	0.0596808	0.677397
609.3455	11.00	m/z	-3.80156e-05	0.000101434	-0.374782	0.708148	0.980524
455.2452	5.77	m/z	-0.000142611	4.10938e-05	-3.47038	0.000608296	0.112758
230.1498	4.52	m/z	-7.80196e-06	3.91981e-05	-0.199039	0.842387	0.992169
314.1707	6.97	m/z	9.49437e-06	3.35572e-05	0.282931	0.777454	0.987394
279.5243	14.79	m/z	-1.48762e-05	4.53797e-05	-0.327816	0.743341	0.985811
396.2216	3.89	m/z	-3.32387e-05	2.58092e-05	-1.28786	0.198934	0.837656
403.5483	4.78	m/z	9.93252e-06	1.88218e-05	0.527714	0.598146	0.956658
568.0238	17.09	m/z	0.0001113	9.37455e-05	1.18726	0.236535	0.856045
487.1308	10.29	m/z	-1.74941e-05	5.15758e-05	-0.339192	0.734748	0.984875
284.1006	5.13	n	6.89427e-05	2.51192e-05	2.74462	0.00647858	0.348614
314.1609	2.71	m/z	-8.44159e-07	1.63092e-05	-0.0517597	0.95876	0.998973
815.6649	12.94	m/z	3.09325e-05	3.41253e-05	0.906439	0.365613	0.909161
455.7592	13.94	m/z	-3.26924e-06	3.80546e-05	-0.0859092	0.931607	0.998973
457.5926	5.62	m/z	1.84703e-05	3.32348e-05	0.555753	0.578862	0.956658
443.1949	10.93	m/z	2.32166e-05	7.80181e-05	0.297579	0.766394	0.987394
348.1557	5.10	m/z	4.12453e-05	3.05432e-05	1.35039	0.178061	0.821592
285.2574	14.20	m/z	7.23835e-05	7.45722e-05	0.970651	0.332813	0.90163
356.1198	3.72	m/z	1.13959e-05	4.89058e-05	0.233017	0.815932	0.992169
372.1782	13.04	m/z	-1.87066e-07	0.000108101	-0.00173047	0.998621	0.999718
247.2055	13.04	m/z	-1.26903e-05	3.42839e-05	-0.370154	0.711568	0.980524
288.1552	5.36	m/z	-1.04992e-05	3.58364e-05	-0.292975	0.769775	0.987394
280.1542	6.36	m/z	2.09061e-05	4.02158e-05	0.519848	0.60361	0.957695
411.8626	10.33	m/z	0.000105178	5.18434e-05	2.02877	0.0442752	0.645479
804.9249	12.40	m/z	-1.68218e-05	3.50861e-05	-0.479444	0.632065	0.965544
418.2122	11.69	m/z	3.73624e-05	3.19459e-05	1.16955	0.243248	0.858877
383.1852	4.73	m/z	-0.000136696	3.84247e-05	-3.5575	0.00044455	0.0971786
193.1011	15.02	m/z	-8.09977e-05	6.85932e-05	-1.18084	0.238802	0.858587
449.3022	14.97	m/z	1.99652e-05	3.27909e-05	0.608865	0.543152	0.951802
481.7382	5.74	m/z	2.0241e-05	3.34545e-05	0.60503	0.545687	0.951802
240.0178	4.10	m/z	1.93822e-06	1.12931e-05	0.171629	0.863862	0.993127
307.1263	8.58	m/z	-2.78206e-05	3.592e-05	-0.774517	0.439329	0.927366
280.0790	5.42	m/z	-2.73812e-05	2.8243e-05	-0.969483	0.333202	0.90163
216.1342	3.54	m/z	-3.90856e-05	2.39236e-05	-1.63377	0.103513	0.750926
336.2530	11.71	m/z	2.10943e-05	6.14577e-05	0.343233	0.732061	0.984315
605.6718	9.43	m/z	7.25677e-06	4.63738e-05	0.156484	0.87578	0.993363
312.6584	3.07	m/z	-1.47989e-05	2.14036e-05	-0.691424	0.489914	0.942307
519.3891	15.38	m/z	0.000117418	4.55392e-05	2.5784	0.0109364	0.417014
404.1774	2.06	m/z	-7.61832e-05	5.58586e-05	-1.36386	0.173848	0.812253
456.2049	7.25	m/z	8.99661e-06	4.63981e-05	0.1939	0.846413	0.992169
329.4714	5.47	m/z	2.20659e-06	1.66173e-05	0.132789	0.894462	0.995568
459.2089	5.64	m/z	2.45329e-05	2.51463e-05	0.975605	0.330164	0.900388
344.2177	9.11	m/z	-9.99758e-06	5.13528e-05	-0.194684	0.845794	0.992169
362.1167	9.41	m/z	6.15488e-05	6.84649e-05	0.898983	0.369594	0.909161
629.4558	15.04	m/z	-2.69701e-05	6.57378e-05	-0.410268	0.682158	0.977154
872.9547	13.56	m/z	-4.17413e-05	4.37601e-05	-0.953865	0.341286	0.902706
430.7726	16.90	m/z	2.76681e-05	3.57152e-05	0.774688	0.439234	0.927366
1223.7438	10.95	n	1.49738e-05	0.000165511	0.0904696	0.928215	0.998973
443.3478	13.27	m/z	3.5567e-05	5.82168e-05	0.61094	0.541876	0.951802
339.1296	5.59	m/z	-4.23355e-06	1.9413e-05	-0.218078	0.827538	0.992169
317.1493	5.10	m/z	-6.23177e-05	4.39546e-05	-1.41778	0.157463	0.795658
242.1861	4.02	m/z	6.25997e-06	1.8516e-05	0.338084	0.735571	0.984875
336.6058	3.14	m/z	-4.09858e-06	1.41409e-05	-0.289838	0.772171	0.987394
648.2337	11.61	m/z	-3.20041e-05	5.63317e-05	-0.568136	0.570541	0.955372
321.0996	3.51	m/z	-2.12135e-06	2.41374e-05	-0.0878862	0.930034	0.998973
289.1012	5.77	m/z	4.1628e-05	4.83545e-05	0.860892	0.390119	0.91364
626.3298	12.21	m/z	0.000165966	0.000129182	1.28474	0.20171	0.837741
572.9459	8.48	m/z	3.60316e-05	3.35464e-05	1.07408	0.283796	0.876224
320.1715	4.08	m/z	-3.86955e-06	1.95701e-05	-0.197728	0.843412	0.992169
449.3386	17.12	m/z	2.76493e-05	3.31495e-05	0.834081	0.404998	0.919024
728.3620	11.18	m/z	2.97465e-05	3.54209e-05	0.839801	0.401826	0.917119
387.2525	12.64	m/z	-4.91765e-05	0.000101538	-0.484318	0.628727	0.963539
270.1235	5.85	m/z	-1.08456e-05	2.39597e-05	-0.452663	0.651168	0.973757
375.1160	7.28	m/z	-2.02515e-05	3.20234e-05	-0.632396	0.527682	0.950749
271.1408	5.20	m/z	1.90245e-05	3.22754e-05	0.589445	0.556073	0.953647
356.2429	10.56	m/z	-1.87232e-05	3.74235e-05	-0.500307	0.617285	0.960308
158.0271	3.97	m/z	0.000146688	5.33085e-05	2.75169	0.00634441	0.348614
508.9157	7.57	m/z	2.78252e-05	3.02979e-05	0.918387	0.359264	0.909161
470.1922	11.21	m/z	-5.35739e-06	4.19776e-05	-0.127625	0.898548	0.996089
375.1162	4.81	m/z	-1.69551e-05	1.7296e-05	-0.980292	0.32785	0.898743
776.8850	12.16	m/z	3.6135e-05	3.3301e-05	1.0851	0.279038	0.87547
226.1548	7.30	m/z	-6.27138e-05	6.07468e-05	-1.03238	0.302974	0.885584
270.1810	7.20	m/z	1.99909e-05	2.11435e-05	0.945488	0.345285	0.905899
635.1805	12.00	m/z	-9.97587e-06	3.49689e-05	-0.285278	0.775663	0.987394
377.1454	6.92	m/z	9.85909e-05	4.37056e-05	2.2558	0.0249278	0.565695
215.0484	3.94	m/z	-4.15629e-06	4.08497e-05	-0.101746	0.919036	0.998973
460.1713	9.75	m/z	-2.55343e-05	2.80619e-05	-0.909927	0.3637	0.909161
311.0548	4.40	m/z	-7.91597e-06	1.87005e-05	-0.423303	0.672423	0.975731
342.1082	4.20	m/z	2.23562e-05	2.52675e-05	0.884781	0.377089	0.909161
352.0659	12.64	m/z	2.37592e-05	3.30262e-05	0.719405	0.472543	0.935395
271.1414	8.32	m/z	1.55443e-05	0.000147644	0.105283	0.916244	0.998973
567.7571	4.15	m/z	-8.17991e-06	2.78011e-05	-0.29423	0.768817	0.987394
286.2123	10.41	m/z	3.88237e-05	3.22228e-05	1.20485	0.229352	0.845947
330.0596	2.99	m/z	1.07657e-05	1.48656e-05	0.724196	0.469594	0.934987
603.4593	15.06	m/z	-8.1402e-05	6.95911e-05	-1.16972	0.243542	0.859142
377.2154	9.16	m/z	-2.3059e-05	1.88987e-05	-1.22014	0.223513	0.843286
488.2982	11.97	m/z	-0.000103175	5.04662e-05	-2.04443	0.0419842	0.631496
625.3902	16.34	m/z	2.76921e-05	3.97603e-05	0.696477	0.48684	0.94208
479.2735	6.99	m/z	3.07177e-05	3.00712e-05	1.0215	0.307965	0.885717
290.1021	8.63	m/z	-1.06368e-05	2.13084e-05	-0.499184	0.61807	0.960308
368.1911	13.25	m/z	-4.84212e-05	5.89348e-05	-0.821607	0.412579	0.92313
370.2440	5.10	n	-2.12967e-05	2.13336e-05	-0.99827	0.319073	0.894753
366.1481	7.83	m/z	9.04569e-05	6.72895e-05	1.34429	0.180123	0.821592
585.4880	15.14	m/z	-8.91144e-05	3.92568e-05	-2.27003	0.0241698	0.565695
771.4437	16.21	m/z	-0.000820113	0.000154352	-5.31326	3.17242e-07	0.000693491
665.3650	18.98	m/z	4.26701e-05	4.77925e-05	0.89282	0.372952	0.909161
339.1223	10.08	m/z	-8.56868e-06	2.09758e-05	-0.408503	0.683239	0.977154
429.2212	10.21	m/z	0.000179028	8.82989e-05	2.02752	0.0438095	0.645479
215.0987	2.69	n	5.16225e-06	1.8764e-05	0.275114	0.783446	0.98931
713.1350	12.12	m/z	-7.70413e-07	3.27367e-05	-0.0235336	0.981245	0.998973
235.1075	4.68	m/z	1.00526e-05	2.01203e-05	0.499627	0.617759	0.960308
262.1073	6.21	m/z	-9.1611e-05	0.000102279	-0.895698	0.371355	0.909161
314.6605	13.56	n	-2.26531e-05	2.96784e-05	-0.763286	0.445985	0.929601
345.1443	8.95	m/z	-8.35233e-07	2.98899e-05	-0.0279437	0.977728	0.998973
625.9299	16.79	m/z	8.28547e-05	7.15891e-05	1.15736	0.248796	0.866011
199.1481	10.98	m/z	-8.00455e-05	2.83322e-05	-2.82525	0.00508942	0.320927
526.2743	7.78	m/z	-1.11963e-05	3.19431e-05	-0.350506	0.726246	0.983634
671.3722	6.31	m/z	-4.79582e-06	2.65394e-05	-0.180706	0.856741	0.992963
677.8878	6.23	m/z	-6.45983e-05	3.36311e-05	-1.92079	0.0558865	0.677198
324.1650	1.87	m/z	8.70027e-05	4.66014e-05	1.86696	0.0630735	0.681443
238.1317	7.98	n	-4.80521e-06	2.34524e-05	-0.204892	0.837816	0.992169
220.1219	10.90	m/z	8.40666e-05	4.68265e-05	1.79528	0.073878	0.692199
335.1000	10.08	m/z	-1.7092e-05	2.27354e-05	-0.751781	0.45286	0.929601
253.1181	2.16	m/z	6.92865e-05	4.97619e-05	1.39236	0.164998	0.802539
286.1283	3.79	m/z	0.000105103	5.62186e-05	1.86954	0.0626721	0.679987
300.1551	5.69	m/z	9.05017e-06	3.2023e-05	0.282615	0.777696	0.987394
286.1872	5.54	m/z	-1.61165e-06	2.36922e-05	-0.0680248	0.945818	0.998973
522.2605	7.60	m/z	0.000114233	0.000122308	0.933976	0.351798	0.909161
663.8197	8.66	m/z	-6.72857e-05	3.10221e-05	-2.16896	0.0310324	0.596804
498.2795	7.40	m/z	-1.40842e-05	3.55401e-05	-0.39629	0.692222	0.978994
342.1633	5.49	m/z	-5.89887e-05	3.9546e-05	-1.49165	0.137028	0.790698
274.0932	4.43	m/z	1.3153e-05	3.74045e-05	0.351641	0.725391	0.983281
288.1916	2.81	m/z	-1.81182e-05	2.46141e-05	-0.736091	0.462336	0.930427
501.6157	6.44	m/z	2.24933e-05	3.19391e-05	0.704257	0.481908	0.940301
277.0494	6.49	m/z	-1.7945e-05	2.00202e-05	-0.896346	0.370894	0.909161
554.3218	16.28	m/z	-7.40035e-05	4.70433e-05	-1.57309	0.117262	0.783897
236.1756	4.05	m/z	-3.09877e-05	2.64289e-05	-1.17249	0.242069	0.858877
276.0978	3.94	m/z	-1.27722e-05	2.81589e-05	-0.453575	0.650511	0.973757
247.6395	3.35	m/z	-7.81409e-07	2.96658e-05	-0.0263404	0.979007	0.998973
386.1343	9.48	m/z	2.27935e-05	1.77874e-05	1.28144	0.201175	0.837656
368.1966	10.36	m/z	8.90645e-05	5.29259e-05	1.68281	0.0937506	0.737358
376.1501	8.27	m/z	-5.91878e-07	1.78976e-05	-0.0330703	0.973644	0.998973
254.1021	5.10	m/z	-1.33837e-05	2.2102e-05	-0.605544	0.545344	0.951802
288.6297	2.59	m/z	1.1331e-05	1.9361e-05	0.585251	0.558884	0.953647
155.1179	9.35	m/z	-4.26537e-05	5.49289e-05	-0.776525	0.438145	0.927366
232.1291	1.53	m/z	-5.5527e-05	3.10386e-05	-1.78897	0.0747797	0.694289
308.0908	8.35	m/z	3.87282e-05	3.35621e-05	1.15393	0.249585	0.866906
474.2235	9.58	m/z	0.000160398	6.05513e-05	2.64897	0.00864335	0.407792
476.3261	15.14	m/z	-0.000122271	4.73737e-05	-2.58099	0.0104134	0.417014
324.6221	3.17	m/z	1.50464e-05	1.65239e-05	0.910582	0.363356	0.909161
404.1602	8.32	m/z	-3.33047e-05	3.38634e-05	-0.983503	0.326274	0.898274
427.8827	10.21	m/z	0.000204543	7.4255e-05	2.75461	0.00661408	0.350274
493.2454	5.67	m/z	-8.93005e-05	4.82009e-05	-1.85267	0.0650756	0.685853
507.3213	17.76	m/z	-4.29159e-05	7.96037e-05	-0.539119	0.590395	0.956658
298.1759	5.92	m/z	-2.1286e-06	5.1032e-05	-0.041711	0.966762	0.998973
280.0580	2.79	m/z	0.000108198	5.51834e-05	1.96071	0.0509848	0.663178
361.2458	11.69	m/z	0.000651567	0.000767645	0.848787	0.400127	0.915746
448.2692	11.23	m/z	-7.67165e-06	5.1042e-05	-0.150301	0.880668	0.993714
388.1095	2.41	m/z	-2.22843e-05	2.97885e-05	-0.748085	0.455088	0.929601
743.4471	16.30	m/z	0.000115353	9.85806e-05	1.17014	0.243041	0.858877
315.0974	5.92	m/z	-1.89093e-06	1.74501e-05	-0.108362	0.913792	0.998973
269.1412	9.56	n	1.82325e-05	5.66368e-05	0.321919	0.74781	0.986004
271.1076	6.64	m/z	-1.13362e-05	1.67011e-05	-0.678768	0.497886	0.944887
223.0710	6.39	m/z	6.86204e-07	1.51065e-05	0.0454244	0.963804	0.998973
410.2686	12.72	m/z	-2.9186e-05	5.76582e-05	-0.50619	0.613182	0.958429
362.1350	7.70	m/z	-9.24468e-06	3.22572e-05	-0.286593	0.774651	0.987394
546.7717	7.28	m/z	-2.11351e-05	2.62506e-05	-0.805127	0.421488	0.923412
434.3238	13.41	m/z	-4.70066e-05	6.23198e-05	-0.75428	0.451555	0.929601
323.0999	7.88	m/z	-1.78513e-05	3.28484e-05	-0.543446	0.587287	0.956658
241.1788	5.87	n	-3.15581e-05	2.39639e-05	-1.3169	0.189027	0.824614
425.1488	6.10	m/z	0.00010958	7.77877e-05	1.4087	0.160348	0.796639
425.2504	4.68	m/z	-5.87006e-05	3.31548e-05	-1.7705	0.0778158	0.699063
479.2729	11.39	n	2.00883e-05	9.08279e-05	0.221168	0.825228	0.992169
328.0610	11.64	m/z	-1.95903e-05	2.5701e-05	-0.762238	0.446606	0.929601
462.5384	5.42	m/z	8.15685e-06	2.06949e-05	0.394149	0.693793	0.979153
274.1410	11.80	m/z	-1.35208e-05	3.62586e-05	-0.3729	0.709529	0.980524
359.1235	6.03	m/z	-1.34296e-05	2.50518e-05	-0.536072	0.592365	0.956658
694.9787	15.84	m/z	-4.10732e-06	4.52851e-05	-0.0906991	0.927831	0.998973
403.2715	18.42	m/z	7.72005e-05	8.39089e-05	0.920051	0.358649	0.909161
293.0899	3.22	m/z	4.79663e-06	1.41229e-05	0.339636	0.734404	0.984875
264.0178	8.95	m/z	-1.93878e-05	2.06687e-05	-0.938031	0.349096	0.908841
445.2945	13.75	m/z	-3.17252e-05	4.2956e-05	-0.738551	0.460862	0.930427
251.6256	3.07	m/z	1.82823e-05	1.78962e-05	1.02158	0.307927	0.885717
695.8507	10.98	m/z	-2.69361e-05	3.36911e-05	-0.799503	0.424796	0.923412
398.6952	4.98	m/z	8.10432e-06	3.91472e-05	0.207022	0.836156	0.992169
393.1765	9.58	m/z	-3.4751e-05	0.000156679	-0.221797	0.824736	0.992169
316.6507	8.29	m/z	0.000134079	7.96161e-05	1.68407	0.0937277	0.737358
394.1316	10.93	m/z	-5.33948e-05	8.79121e-05	-0.607366	0.544202	0.951802
384.2741	11.71	m/z	7.71696e-05	3.81794e-05	2.02124	0.0442918	0.645479
578.4765	16.81	m/z	0.000283403	0.000132321	2.14179	0.0332303	0.604905
440.1485	6.87	m/z	9.08709e-05	8.60841e-05	1.05561	0.292129	0.882458
531.9404	6.72	m/z	4.18533e-05	2.93168e-05	1.42762	0.154606	0.795658
269.1424	2.91	m/z	-7.05352e-06	1.77635e-05	-0.39708	0.691633	0.978582
332.0908	4.08	m/z	-0.000167228	8.29371e-05	-2.01633	0.0448021	0.647454
260.1523	8.29	n	-2.70653e-05	6.23127e-05	-0.434346	0.664405	0.975731
129.9715	1.40	n	-1.15602e-05	2.14957e-05	-0.537791	0.59118	0.956658
300.1916	2.81	m/z	-1.23782e-05	3.3678e-05	-0.367546	0.713509	0.980559
376.1500	8.45	m/z	9.39478e-06	1.67389e-05	0.561254	0.575106	0.956658
351.1312	12.99	m/z	-1.01098e-05	1.69656e-05	-0.595899	0.551765	0.95223
515.2647	8.58	m/z	-6.41318e-05	5.26196e-05	-1.21878	0.224081	0.843286
281.1858	9.93	m/z	9.2967e-05	4.22349e-05	2.20119	0.0286016	0.58117
277.0818	3.84	m/z	-1.37127e-05	2.24217e-05	-0.611581	0.541347	0.951802
394.1706	2.66	m/z	5.73416e-05	3.98169e-05	1.44013	0.151056	0.795658
305.1106	7.35	m/z	2.56608e-05	1.75501e-05	1.46215	0.144904	0.795245
240.1204	6.39	m/z	1.35311e-05	3.32111e-05	0.407428	0.684028	0.977154
616.4261	16.84	m/z	1.05487e-05	2.83432e-05	0.372179	0.710154	0.980524
564.6419	9.73	m/z	-0.000134554	5.25142e-05	-2.56223	0.0110251	0.417014
261.1233	6.36	m/z	1.30937e-06	2.53218e-05	0.0517093	0.9588	0.998973
234.0979	4.05	n	-1.19623e-05	1.47427e-05	-0.811402	0.417874	0.923412
473.5698	5.77	m/z	-0.00013869	4.82186e-05	-2.87628	0.00436152	0.297164
277.1182	5.90	m/z	1.55718e-05	2.56832e-05	0.606305	0.544839	0.951802
1035.6327	5.59	n	0.000229243	0.000296714	0.772605	0.442251	0.928867
738.3773	17.00	m/z	-1.58094e-05	6.39084e-05	-0.247375	0.80497	0.99136
505.1605	3.72	m/z	1.6249e-05	4.07698e-05	0.398555	0.690557	0.978582
507.7923	5.18	m/z	-5.53775e-06	3.04398e-05	-0.181924	0.855784	0.992926
293.0841	11.23	m/z	0.000147103	0.000162018	0.907937	0.364766	0.909161
465.6170	10.18	m/z	3.90755e-05	4.82724e-05	0.80948	0.419083	0.923412
373.1715	3.32	m/z	7.74947e-06	5.41203e-05	0.14319	0.886253	0.995042
338.4314	5.18	m/z	-4.95458e-07	2.70425e-05	-0.0183215	0.985396	0.998973
630.7962	6.39	m/z	2.19298e-05	3.09786e-05	0.707904	0.479644	0.938015
306.1697	6.84	m/z	3.61918e-05	5.21632e-05	0.693819	0.488425	0.94208
727.3799	8.90	m/z	5.26594e-06	4.12819e-05	0.12756	0.898607	0.996089
652.4537	16.88	m/z	5.31243e-05	7.41512e-05	0.716432	0.474552	0.935411
283.1262	5.97	m/z	2.10512e-05	2.4102e-05	0.873421	0.383236	0.910273
432.2015	9.08	m/z	8.82454e-05	0.000109737	0.804154	0.422634	0.923412
370.1971	8.80	m/z	-6.0733e-05	5.05396e-05	-1.20169	0.230682	0.848596
332.6376	3.04	m/z	-8.76309e-06	1.79629e-05	-0.487845	0.626069	0.961868
234.0371	4.96	m/z	-4.0173e-05	1.54458e-05	-2.60089	0.0098286	0.417014
451.2291	14.90	m/z	-6.06408e-05	6.73564e-05	-0.900297	0.369396	0.909161
240.1494	7.30	m/z	-1.63767e-05	6.24064e-05	-0.262419	0.793349	0.989476
541.7959	6.54	m/z	-1.76195e-05	3.00254e-05	-0.586821	0.557843	0.953647
412.2149	9.04	m/z	2.30611e-05	4.79474e-05	0.480968	0.630957	0.964467
409.3648	17.76	m/z	-5.09494e-05	5.42398e-05	-0.939336	0.348584	0.908841
516.2513	6.49	m/z	1.76827e-05	2.99887e-05	0.589646	0.555946	0.953647
478.2621	11.92	m/z	-7.54803e-05	5.27305e-05	-1.43143	0.1537	0.795658
397.3461	15.86	m/z	2.69376e-05	3.93138e-05	0.685194	0.493891	0.943605
324.1915	5.90	m/z	3.87036e-05	4.90567e-05	0.788955	0.430868	0.924781
273.1231	9.90	m/z	5.97191e-06	2.55181e-05	0.234026	0.815148	0.992169
427.1639	9.56	m/z	-0.000162082	0.000122658	-1.32141	0.187769	0.824614
275.0887	6.69	m/z	-4.29071e-05	2.54332e-05	-1.68706	0.0927874	0.737188
656.3669	6.15	m/z	1.14464e-05	3.32638e-05	0.344108	0.731052	0.983708
424.1700	4.15	m/z	4.84686e-06	2.48917e-05	0.194718	0.845765	0.992169
198.0559	4.25	m/z	1.72787e-05	6.11962e-05	0.282349	0.777961	0.987394
259.1539	8.06	m/z	8.63091e-06	3.29334e-05	0.262071	0.793473	0.989476
449.2121	10.29	m/z	1.44935e-07	4.10149e-05	0.00353371	0.997183	0.999718
449.3028	15.93	m/z	3.2208e-06	2.61303e-05	0.123259	0.901997	0.996342
368.1450	5.05	m/z	-2.04958e-05	3.84829e-05	-0.532596	0.594766	0.956658
285.2210	11.26	m/z	-3.86386e-06	4.02225e-05	-0.0960623	0.923545	0.998973
375.1548	10.56	m/z	-7.52262e-06	2.50726e-05	-0.300034	0.76439	0.987394
814.1754	12.02	m/z	-4.10988e-05	4.48048e-05	-0.917285	0.360031	0.909161
243.1087	3.27	m/z	-2.18339e-06	2.57815e-05	-0.0846883	0.932574	0.998973
383.1997	5.95	m/z	7.25477e-05	2.7148e-05	2.6723	0.00800751	0.398396
180.0879	3.17	m/z	-6.39714e-05	7.97594e-05	-0.802055	0.423251	0.923412
361.1642	8.90	m/z	4.19717e-06	2.13021e-05	0.197031	0.843957	0.992169
384.2742	10.44	m/z	1.69662e-05	4.08947e-05	0.414875	0.678581	0.975906
288.1157	2.38	n	-1.09494e-05	3.63319e-05	-0.30137	0.763372	0.987394
687.3528	9.38	m/z	1.29675e-05	3.3813e-05	0.383506	0.70168	0.979743
289.1180	4.45	m/z	-1.19487e-05	2.73865e-05	-0.436298	0.662981	0.975731
363.6742	4.02	m/z	2.351e-06	2.37417e-05	0.0990243	0.921195	0.998973
228.1059	3.94	m/z	1.68871e-05	2.8326e-05	0.59617	0.551578	0.95223
451.1568	1.04	m/z	-8.86767e-05	6.48257e-05	-1.36793	0.173266	0.812253
261.1631	5.15	m/z	-3.59195e-05	4.09103e-05	-0.878006	0.380748	0.909161
273.2170	9.73	m/z	3.93098e-05	9.52434e-05	0.41273	0.680244	0.977013
252.0477	3.84	m/z	-2.90377e-06	1.02593e-05	-0.283039	0.777372	0.987394
285.2170	8.78	m/z	-5.04415e-05	4.43741e-05	-1.13673	0.256752	0.869336
430.2896	16.86	m/z	8.55375e-05	8.26273e-05	1.03522	0.30191	0.885584
654.3304	8.66	m/z	2.19516e-05	3.32831e-05	0.65954	0.510161	0.947166
273.0860	6.39	m/z	2.8007e-05	3.64251e-05	0.768893	0.442652	0.928932
358.2195	4.30	m/z	-7.45325e-05	2.91083e-05	-2.56052	0.0110171	0.417014
482.7277	4.43	m/z	1.93738e-05	2.35634e-05	0.822199	0.411714	0.922454
487.2225	3.94	m/z	1.31788e-05	2.72432e-05	0.483747	0.628971	0.963539
399.1862	9.08	m/z	3.54247e-05	6.64759e-05	0.532895	0.594627	0.956658
276.0840	7.62	m/z	-1.29889e-05	1.92207e-05	-0.675775	0.499782	0.944887
370.1986	9.11	m/z	-1.28979e-05	2.09901e-05	-0.614473	0.539438	0.951802
274.1072	6.76	m/z	1.08749e-05	3.86458e-05	0.281398	0.77863	0.98767
333.1556	7.40	m/z	-1.55368e-05	2.59078e-05	-0.599694	0.54923	0.952115
286.1759	7.65	m/z	4.82543e-06	2.1738e-05	0.221982	0.824502	0.992169
520.9230	7.96	m/z	4.82034e-05	3.63936e-05	1.3245	0.186513	0.824614
466.3599	15.59	m/z	-0.000124336	4.09799e-05	-3.03407	0.00268285	0.250801
277.6120	10.88	m/z	1.98999e-05	3.30375e-05	0.602342	0.547473	0.951802
401.3286	17.07	m/z	-2.99964e-05	6.43855e-05	-0.465888	0.641859	0.969239
285.1344	4.35	m/z	2.47313e-05	2.11119e-05	1.17144	0.24249	0.858877
291.2064	8.09	m/z	-2.74332e-05	5.88768e-05	-0.465941	0.641738	0.969239
460.7088	7.65	m/z	1.89365e-05	3.06038e-05	0.618763	0.53662	0.951802
205.5479	2.74	m/z	3.92912e-05	1.89743e-05	2.07076	0.0393641	0.626578
562.8372	11.31	m/z	-1.82383e-05	3.56109e-05	-0.512153	0.609046	0.957695
213.1233	2.43	m/z	2.1201e-05	1.50843e-05	1.4055	0.161063	0.798978
777.1611	12.47	m/z	-4.88017e-05	3.25246e-05	-1.50045	0.134911	0.790698
542.2068	7.88	m/z	-7.63037e-05	4.12468e-05	-1.84993	0.0654668	0.685853
380.1450	5.03	m/z	-6.08848e-06	1.99788e-05	-0.304747	0.760802	0.987394
626.0122	11.66	m/z	0.000119624	6.5348e-05	1.83057	0.0693701	0.691807
282.0825	3.12	n	-1.50913e-05	1.94801e-05	-0.774703	0.439216	0.927366
239.1389	5.49	m/z	6.58128e-06	3.15654e-05	0.208497	0.835004	0.992169
237.1636	14.13	m/z	-4.64028e-06	6.77925e-05	-0.0684482	0.945484	0.998973
190.1671	15.95	m/z	-7.12658e-06	3.84738e-05	-0.185232	0.853478	0.992421
415.2297	5.95	m/z	-6.54831e-06	3.3827e-05	-0.193582	0.846655	0.992169
307.0689	2.01	m/z	1.14661e-05	6.05333e-05	0.189418	0.849914	0.992169
352.1476	5.03	m/z	-7.22165e-05	3.69524e-05	-1.95431	0.0517448	0.666684
381.1822	4.98	m/z	1.04484e-05	2.2007e-05	0.474779	0.635342	0.967746
506.2667	9.96	m/z	6.64407e-05	6.69277e-05	0.992723	0.321897	0.896612
672.3570	6.72	m/z	2.93279e-06	3.16526e-05	0.0926556	0.92625	0.998973
401.4888	17.07	m/z	1.64073e-05	3.05054e-05	0.537847	0.591202	0.956658
373.1392	11.00	m/z	6.7674e-06	2.8287e-05	0.239241	0.811109	0.9916
229.1270	10.90	m/z	6.74894e-05	5.06505e-05	1.33245	0.184019	0.824614
668.4032	15.62	m/z	-6.28919e-05	4.70998e-05	-1.33529	0.183162	0.824614
515.1987	12.14	m/z	6.14197e-05	0.000105769	0.580696	0.562053	0.953697
305.1268	10.93	m/z	-6.01603e-05	4.46108e-05	-1.34856	0.178729	0.821592
199.0061	6.10	m/z	0.000107769	8.26029e-05	1.30466	0.195334	0.8329
332.1602	6.08	m/z	-9.56868e-06	1.5773e-05	-0.606647	0.544612	0.951802
728.3909	12.24	m/z	-2.30777e-06	3.31141e-05	-0.0696915	0.944501	0.998973
405.6674	10.01	m/z	-6.68102e-05	5.98934e-05	-1.11549	0.265838	0.87547
401.8590	10.64	m/z	0.000117391	6.78293e-05	1.73068	0.0864463	0.723512
332.0923	9.30	m/z	-0.000128834	0.000159962	-0.805404	0.421813	0.923412
195.1128	5.67	m/z	-2.97372e-05	2.10088e-05	-1.41546	0.158126	0.795658
375.2236	2.61	m/z	-4.08832e-05	2.70553e-05	-1.5111	0.131978	0.790698
360.1588	3.12	m/z	2.76143e-05	2.0522e-05	1.3456	0.1796	0.821592
351.2314	13.13	m/z	2.54897e-05	0.00011002	0.231683	0.817046	0.992169
330.1445	8.06	m/z	1.31151e-05	2.14803e-05	0.610565	0.542021	0.951802
447.1426	5.13	m/z	2.5872e-05	9.73806e-05	0.26568	0.790709	0.989476
631.4242	15.23	m/z	-6.30034e-06	5.39303e-05	-0.116824	0.907139	0.99807
509.2258	10.51	m/z	-4.0886e-05	3.55423e-05	-1.15035	0.251137	0.867339
301.0956	4.98	m/z	5.13677e-06	1.81774e-05	0.282591	0.777714	0.987394
258.0735	7.40	m/z	-1.26086e-05	2.75646e-05	-0.457421	0.647749	0.971846
351.5136	5.39	m/z	-5.58529e-05	3.93527e-05	-1.41929	0.157018	0.795658
635.3615	5.90	m/z	-9.10954e-06	2.84222e-05	-0.320508	0.748846	0.986004
439.1922	0.77	m/z	1.30182e-05	4.4984e-05	0.289396	0.772594	0.987394
186.0722	2.54	n	-9.08279e-06	2.19547e-05	-0.413706	0.679429	0.976303
282.0647	8.95	m/z	-2.6787e-05	2.16906e-05	-1.23496	0.217956	0.843286
539.2066	11.49	m/z	4.90211e-05	5.36811e-05	0.913192	0.362146	0.909161
448.7760	11.41	m/z	-7.47142e-05	3.40869e-05	-2.19188	0.0293618	0.584418
386.1344	9.13	m/z	1.3602e-05	1.98461e-05	0.685372	0.493717	0.943605
234.0793	5.34	m/z	0.000333802	0.000283672	1.17672	0.244565	0.861142
455.8944	5.15	m/z	-8.44979e-06	2.7136e-05	-0.311386	0.755757	0.986398
267.1339	3.24	m/z	-2.18981e-06	1.81984e-05	-0.12033	0.904315	0.996387
437.1775	10.98	m/z	-3.4283e-05	7.328e-05	-0.467835	0.640318	0.969239
266.1360	9.73	m/z	8.43477e-06	3.90022e-05	0.216264	0.828953	0.992169
307.1397	8.53	m/z	-1.55093e-05	5.90708e-05	-0.262554	0.793104	0.989476
463.2585	7.52	m/z	1.71332e-05	2.06549e-05	0.829497	0.407581	0.920109
414.1884	5.85	m/z	1.01131e-05	2.19684e-05	0.46035	0.645648	0.970025
244.1241	2.38	m/z	-1.91032e-06	1.65278e-05	-0.115582	0.908072	0.99807
307.1217	4.05	m/z	-4.0096e-06	2.34707e-05	-0.170835	0.864486	0.993127
815.9157	12.94	m/z	1.25361e-05	3.127e-05	0.4009	0.688907	0.978127
281.0630	7.45	m/z	-3.29116e-05	2.29638e-05	-1.43319	0.152999	0.795658
312.9257	16.04	m/z	6.05835e-05	3.57573e-05	1.6943	0.0916708	0.735835
502.7774	15.68	m/z	-2.20436e-05	3.69369e-05	-0.596789	0.551333	0.95223
386.2527	13.41	n	-1.96367e-05	5.14635e-05	-0.381565	0.703147	0.979991
427.2842	12.38	m/z	1.57683e-05	8.30402e-05	0.189887	0.849551	0.992169
405.2633	12.02	m/z	-2.77085e-05	8.3746e-05	-0.330864	0.74109	0.985811
431.5662	5.62	m/z	-9.92476e-05	7.65065e-05	-1.29724	0.195738	0.833279
491.5492	5.34	m/z	2.80958e-05	2.37559e-05	1.18269	0.238014	0.858107
194.1416	10.36	n	5.92331e-06	2.41356e-05	0.245418	0.806326	0.99136
543.9415	11.21	m/z	9.94043e-05	6.17235e-05	1.61048	0.109424	0.761713
355.7006	3.44	m/z	6.52761e-06	3.03329e-05	0.215199	0.829781	0.992169
511.9319	6.54	m/z	-1.55222e-05	3.60688e-05	-0.43035	0.667304	0.975731
306.6477	1.38	m/z	5.9157e-06	6.45095e-05	0.0917028	0.927016	0.998973
609.3457	10.44	m/z	7.41521e-06	7.79234e-05	0.0951603	0.924261	0.998973
479.3526	17.34	m/z	-6.34555e-05	4.30307e-05	-1.47465	0.14181	0.795245
531.7520	6.08	m/z	2.65096e-06	2.2229e-05	0.119257	0.905164	0.996987
183.1492	6.72	m/z	-5.62268e-06	1.61553e-05	-0.348039	0.728091	0.983671
433.1491	12.86	m/z	-0.000172294	0.000161685	-1.06562	0.290423	0.881017
781.4110	12.76	m/z	1.50342e-05	4.21472e-05	0.356707	0.721689	0.981306
196.1120	8.55	m/z	-8.95908e-05	4.36065e-05	-2.05453	0.0409321	0.631496
412.1729	5.64	m/z	0.000102785	3.93206e-05	2.61402	0.00947422	0.417014
725.6367	12.36	m/z	-3.87091e-06	3.69847e-05	-0.104662	0.916741	0.998973
333.2420	10.64	m/z	-7.9246e-05	4.93359e-05	-1.60625	0.109527	0.761713
703.6238	12.81	m/z	-2.4477e-05	4.1276e-05	-0.593008	0.553796	0.952634
229.1739	2.64	m/z	-6.00303e-06	3.45352e-05	-0.173824	0.862139	0.993127
683.4580	16.40	m/z	3.45834e-05	3.17545e-05	1.08909	0.277209	0.87547
321.2171	8.19	m/z	-8.7071e-05	8.33349e-05	-1.04483	0.297387	0.884331
227.1429	13.18	m/z	-1.31271e-05	3.85576e-05	-0.340455	0.733789	0.984875
775.4526	16.49	m/z	0.000121655	6.613e-05	1.83963	0.0670372	0.691242
197.0638	4.73	m/z	2.21348e-05	2.25111e-05	0.983282	0.328761	0.898743
223.1916	2.71	m/z	2.5427e-05	4.93971e-05	0.514747	0.607174	0.957695
287.1711	6.21	m/z	-2.9749e-05	2.68764e-05	-1.10688	0.269365	0.87547
430.0879	2.76	m/z	-4.21689e-05	5.08974e-05	-0.828509	0.408293	0.920493
271.1650	7.88	m/z	6.40468e-06	2.6488e-05	0.241795	0.809129	0.9916
729.5053	16.47	m/z	7.86088e-05	7.03885e-05	1.11678	0.26575	0.87547
430.2063	6.46	m/z	-2.16608e-06	2.10821e-05	-0.102745	0.918244	0.998973
236.1644	9.06	m/z	-1.35482e-05	7.17272e-05	-0.188886	0.850343	0.992169
389.2142	9.85	m/z	0.000134804	0.000157772	0.854424	0.393675	0.91364
272.1391	7.93	m/z	-1.16156e-05	2.03278e-05	-0.571417	0.568209	0.955372
325.1392	3.66	m/z	-4.28948e-08	1.49351e-05	-0.00287207	0.997711	0.999718
235.9997	4.86	n	2.06179e-05	3.26683e-05	0.631128	0.528509	0.951142
599.3250	8.09	m/z	0.000163789	7.17041e-05	2.28423	0.0234133	0.558343
259.1036	1.51	m/z	2.12699e-05	2.11752e-05	1.00447	0.316081	0.891454
391.2313	4.58	m/z	-1.38551e-05	8.29974e-05	-0.166934	0.867638	0.993127
300.1341	7.02	m/z	-3.16263e-06	1.62101e-05	-0.195102	0.845465	0.992169
344.1071	6.36	m/z	-7.84887e-05	3.40205e-05	-2.3071	0.0218415	0.541188
243.0928	4.35	n	-1.44918e-05	5.06317e-05	-0.286219	0.774938	0.987394
383.1520	11.18	m/z	-8.59957e-05	7.31906e-05	-1.17496	0.241153	0.858877
294.1230	10.53	n	-2.61366e-05	3.51412e-05	-0.743759	0.457704	0.929601
202.0821	1.44	m/z	-1.64637e-05	4.78207e-05	-0.34428	0.730915	0.983708
612.8327	7.91	m/z	-1.13778e-05	3.0094e-05	-0.378075	0.705693	0.980524
241.1334	10.01	m/z	-3.60826e-05	3.38273e-05	-1.06667	0.287109	0.878201
325.6444	7.20	m/z	-3.66749e-06	2.24696e-05	-0.16322	0.870471	0.993127
345.1442	8.60	m/z	-6.76823e-06	2.52445e-05	-0.268107	0.788828	0.989476
256.0924	1.44	m/z	-3.00067e-05	3.03596e-05	-0.988375	0.323888	0.897288
319.0899	5.82	m/z	-1.05955e-05	2.92821e-05	-0.361842	0.717764	0.980794
555.2988	7.75	m/z	0.0001112	6.38952e-05	1.74035	0.0832219	0.717174
286.1548	6.66	m/z	-6.57885e-06	2.04935e-05	-0.321021	0.748451	0.986004
264.0541	7.45	m/z	-7.16915e-06	1.11433e-05	-0.643357	0.520557	0.950642
400.2803	12.12	m/z	-9.1612e-06	3.72439e-05	-0.245978	0.805903	0.99136
429.2456	4.40	m/z	4.02182e-07	1.85329e-05	0.021701	0.982703	0.998973
569.2987	6.28	m/z	-0.000137871	4.80234e-05	-2.87092	0.00444069	0.297164
524.2030	8.11	m/z	3.51914e-05	5.70149e-05	0.617232	0.537712	0.951802
355.2242	9.73	m/z	-5.29916e-05	3.61062e-05	-1.46766	0.143424	0.795245
258.1699	6.08	m/z	-1.20473e-05	6.82358e-05	-0.176554	0.860077	0.993127
542.8036	7.68	m/z	5.75053e-07	2.10951e-05	0.0272601	0.978273	0.998973
491.7637	7.07	m/z	2.67505e-05	3.15274e-05	0.848484	0.396968	0.91364
437.2499	5.77	m/z	-5.84232e-06	3.81825e-05	-0.153011	0.878509	0.993663
339.1841	14.28	m/z	4.19958e-06	5.15048e-05	0.0815377	0.935093	0.998973
119.0162	15.47	m/z	2.00749e-05	3.22396e-05	0.622681	0.534038	0.951802
310.1046	11.73	m/z	-1.05677e-05	3.01681e-05	-0.350293	0.726401	0.983634
255.1702	9.73	m/z	3.99107e-05	3.0611e-05	1.3038	0.193463	0.828693
227.1389	8.85	m/z	-2.1682e-05	5.18342e-05	-0.418295	0.676088	0.975731
454.3676	16.02	m/z	9.87521e-05	4.61712e-05	2.13883	0.0336099	0.604905
372.1010	11.92	m/z	5.09016e-05	4.00779e-05	1.27007	0.205296	0.837741
497.3599	18.47	m/z	-1.50626e-05	5.87923e-05	-0.2562	0.79807	0.99136
222.0453	1.35	m/z	-2.24722e-05	3.5334e-05	-0.635994	0.525346	0.950749
676.2001	8.75	m/z	-4.49993e-07	2.80007e-05	-0.0160708	0.987194	0.998973
371.2104	6.46	m/z	-1.59311e-05	2.45595e-05	-0.648673	0.51712	0.949245
372.1416	6.21	m/z	-2.16804e-05	2.21714e-05	-0.977853	0.329053	0.898762
508.2325	11.18	m/z	0.000210126	0.000115159	1.82466	0.0707671	0.692199
605.2848	7.70	n	0.000182884	0.000771851	0.236942	0.813598	0.992169
308.0529	3.12	m/z	1.18307e-05	5.32316e-05	0.22225	0.824294	0.992169
413.7368	16.45	n	-1.25143e-05	4.27529e-05	-0.292711	0.769994	0.987394
287.1348	3.27	m/z	3.19748e-05	2.40124e-05	1.33159	0.184155	0.824614
400.2273	11.80	m/z	2.33878e-05	5.06514e-05	0.46174	0.644673	0.970008
274.1212	13.58	m/z	5.37043e-05	2.81235e-05	1.90959	0.0572869	0.677198
307.1216	3.44	m/z	-7.99844e-05	3.57758e-05	-2.23571	0.0262197	0.569475
405.1615	2.91	m/z	-2.33377e-05	5.21832e-05	-0.447226	0.655099	0.973986
405.7576	10.77	m/z	-3.24103e-05	3.88904e-05	-0.833375	0.405494	0.919053
587.4034	15.41	m/z	0.000108879	5.4176e-05	2.00974	0.0463271	0.651118
536.3117	4.78	m/z	2.34967e-06	2.74344e-05	0.0856468	0.931813	0.998973
502.1982	3.72	m/z	0.00010548	0.00017263	0.611018	0.54306	0.951802
375.1184	8.55	m/z	-2.12366e-05	2.09686e-05	-1.01278	0.312107	0.886442
408.2378	10.01	m/z	-5.84563e-05	5.32639e-05	-1.09749	0.273776	0.87547
372.2127	9.01	m/z	-8.9568e-05	4.7859e-05	-1.8715	0.0626278	0.679987
302.1692	10.49	m/z	-2.12697e-05	6.40312e-05	-0.332178	0.740071	0.985636
362.0857	3.66	m/z	1.46313e-05	2.16549e-05	0.675658	0.499856	0.944887
285.0827	3.32	m/z	6.12737e-06	2.53715e-05	0.241506	0.809354	0.9916
226.5714	6.18	m/z	1.1849e-05	1.76797e-05	0.670204	0.50332	0.94631
747.5234	16.95	m/z	0.000210048	0.000127079	1.6529	0.0995779	0.744703
409.7056	6.56	m/z	-6.92628e-05	4.50104e-05	-1.53882	0.125089	0.790698
464.3370	12.89	m/z	8.63284e-05	4.48931e-05	1.92298	0.0556814	0.677198
427.2228	7.30	m/z	-7.39934e-05	4.85104e-05	-1.52531	0.128477	0.790698
508.2081	9.83	m/z	5.43461e-05	6.7841e-05	0.801081	0.423923	0.923412
339.1636	4.20	m/z	2.60317e-05	2.11231e-05	1.23238	0.218917	0.843286
372.7270	12.40	m/z	-1.4075e-06	4.19505e-05	-0.0335515	0.973262	0.998973
258.0978	4.60	n	6.41323e-06	2.58924e-05	0.247688	0.804571	0.99136
499.2413	8.53	m/z	-3.85427e-05	4.8019e-05	-0.802655	0.423073	0.923412
215.1753	7.28	m/z	1.4562e-05	9.19371e-05	0.158391	0.874301	0.993228
281.1242	3.17	m/z	4.65903e-06	3.65025e-05	0.127636	0.898536	0.996089
255.0349	2.26	m/z	-9.13654e-05	4.35357e-05	-2.09863	0.0368329	0.614632
381.3108	13.29	m/z	-5.74462e-05	0.000127064	-0.452103	0.651803	0.973757
444.7671	13.78	m/z	2.65564e-05	5.21437e-05	0.509292	0.611051	0.957761
273.1549	5.54	n	7.58033e-06	4.34017e-05	0.174655	0.861487	0.993127
354.1148	9.16	m/z	-1.37275e-05	3.13859e-05	-0.437379	0.662214	0.975731
296.1215	3.62	m/z	5.17116e-07	2.67254e-05	0.0193493	0.984577	0.998973
273.1181	10.01	m/z	-1.38132e-06	1.44682e-05	-0.0954731	0.924012	0.998973
588.1813	12.60	m/z	1.75746e-05	5.88192e-05	0.29879	0.765438	0.987394
335.1635	3.87	m/z	-1.95342e-05	2.53958e-05	-0.769189	0.442479	0.928867
806.1824	12.55	m/z	5.77158e-06	3.47463e-05	0.166106	0.86824	0.993127
318.0970	9.51	m/z	-2.20008e-05	2.28578e-05	-0.962511	0.336684	0.901948
497.2717	6.59	m/z	-5.97612e-05	3.22791e-05	-1.85139	0.0652789	0.685853
227.1389	6.26	m/z	1.16538e-05	2.89049e-05	0.403176	0.687149	0.977473
211.1440	9.65	m/z	-1.80005e-05	2.25932e-05	-0.796722	0.426337	0.923412
425.1467	9.16	m/z	-2.79851e-05	6.55275e-05	-0.427075	0.669819	0.975731
318.1163	6.84	m/z	-1.32945e-05	2.48375e-05	-0.535259	0.592926	0.956658
185.0709	9.63	m/z	-1.51748e-05	2.83681e-05	-0.534923	0.593158	0.956658
281.0806	7.30	m/z	-2.02108e-05	2.22837e-05	-0.906975	0.365257	0.909161
372.2893	12.76	m/z	-4.87509e-05	6.40071e-05	-0.761647	0.44715	0.929601
255.1337	4.65	m/z	3.57068e-05	3.31488e-05	1.07716	0.282401	0.876224
247.1651	2.56	m/z	2.85017e-06	1.28079e-05	0.222533	0.824073	0.992169
492.1720	6.46	m/z	-6.67551e-05	4.20454e-05	-1.58769	0.113646	0.772831
485.1501	13.16	m/z	-8.22847e-06	5.54094e-05	-0.148503	0.882099	0.994124
267.1800	6.89	m/z	-0.000170653	0.000152038	-1.12244	0.26473	0.87547
278.1207	10.49	m/z	0.000488817	0.000657135	0.74386	0.458778	0.929601
294.1422	4.33	m/z	-2.33362e-05	2.80213e-05	-0.832804	0.405722	0.919053
401.1788	16.23	m/z	-3.78917e-05	4.43535e-05	-0.854311	0.393875	0.91364
362.2171	6.49	m/z	-3.27255e-06	0.000102371	-0.0319677	0.974535	0.998973
221.0920	7.35	m/z	-1.85326e-05	2.4514e-05	-0.756001	0.450331	0.929601
506.2885	4.83	m/z	-1.55729e-05	2.70564e-05	-0.57557	0.565404	0.955095
278.1246	2.38	m/z	-3.29507e-05	4.49018e-05	-0.73384	0.463705	0.931029
408.2155	6.89	m/z	-5.94929e-05	3.65516e-05	-1.62764	0.104861	0.755607
424.5155	8.40	m/z	2.23668e-06	2.56238e-05	0.087289	0.930511	0.998973
703.3797	12.47	m/z	-3.21254e-05	3.83686e-05	-0.837285	0.403353	0.917119
476.2429	14.73	m/z	0.000136652	8.23145e-05	1.66012	0.0987673	0.743188
280.1905	7.13	m/z	-4.69141e-05	5.23883e-05	-0.895507	0.371361	0.909161
279.1101	9.16	m/z	-1.16712e-05	2.38769e-05	-0.488807	0.625391	0.961587
583.6494	9.78	m/z	-0.000122783	4.11168e-05	-2.98621	0.00314295	0.271204
261.0960	3.49	n	-0.000273387	0.000150778	-1.81318	0.0716436	0.692199
243.1702	4.00	m/z	-2.19928e-05	4.28721e-05	-0.512985	0.608399	0.957695
285.0103	10.08	m/z	0.000144663	0.000160896	0.899108	0.371435	0.909161
279.1338	3.84	m/z	-1.64817e-05	2.02852e-05	-0.812501	0.417245	0.923412
271.1649	4.35	m/z	7.98619e-05	4.77261e-05	1.67334	0.0954637	0.737358
728.6127	11.18	m/z	1.22079e-05	3.5059e-05	0.348212	0.728007	0.983671
[truncated: 4,559 more rows]

## Sheet: ETB_mwas
mz	time	mode	estimate	stderror	z	p	pfdr
764.5555	18.44	m/z	-0.466616	0.208867	-2.23404	0.0254805	0.444205
360.1318	7.62	n	0.120941	0.308372	0.392191	0.694917	0.911271
1041.5823	5.59	n	-0.186892	0.525809	-0.355438	0.722261	0.92589
404.0529	5.27	n	-1.6423	0.766407	-2.14285	0.0321251	0.461521
585.2708	11.10	m/z	-0.0926258	0.19953	-0.46422	0.64249	0.891298
821.6296	19.21	n	-0.309645	0.224272	-1.38067	0.167381	0.643388
314.1263	5.27	n	0.166653	0.190049	0.876893	0.380545	0.779895
297.0893	4.98	n	0.045444	0.371562	0.122305	0.902657	0.978297
347.0627	1.06	n	0.190098	0.515198	0.368981	0.712142	0.920242
514.2054	0.64	n	-0.691246	0.352697	-1.95989	0.0500089	0.487906
369.8057	0.59	n	0.0231831	0.0851639	0.272218	0.785455	0.948272
350.0844	3.19	m/z	0.175554	0.12662	1.38647	0.165605	0.643388
577.4825	16.66	m/z	-0.212414	0.122735	-1.73067	0.0835102	0.565764
777.6937	11.82	m/z	-0.448837	0.276454	-1.62355	0.104472	0.597445
727.4224	4.40	n	0.521809	0.470878	1.10816	0.267792	0.717208
352.1653	7.37	m/z	-0.324459	0.130217	-2.49168	0.0127141	0.380727
1290.7529	5.42	n	0.0520549	0.422157	0.123307	0.901864	0.977914
374.1554	7.91	m/z	-0.0888767	0.116094	-0.765557	0.44394	0.802804
942.5134	4.55	n	0.033987	0.447693	0.075916	0.939486	0.987152
399.1615	7.45	n	0.107116	0.079689	1.34418	0.178891	0.651462
787.6682	16.54	m/z	-0.0817992	0.1836	-0.445528	0.655938	0.894113
463.1842	10.06	n	-0.404133	0.114143	-3.54057	0.000399267	0.133092
336.1083	10.08	n	-0.33362	0.330412	-1.00971	0.312635	0.744448
593.6993	0.59	n	-0.244086	0.143882	-1.69643	0.089804	0.576752
520.0500	1.17	n	-0.0531915	0.118399	-0.449255	0.653248	0.893058
229.1789	3.64	n	-0.1224	0.468721	-0.261136	0.793988	0.949325
390.7978	0.59	m/z	-0.030957	0.0505601	-0.612281	0.540352	0.849695
392.3520	14.25	m/z	-0.0218187	0.153617	-0.142033	0.887054	0.975239
727.6239	0.59	n	-0.213776	0.126629	-1.6882	0.091372	0.579177
774.5381	18.44	n	-0.0151349	0.105357	-0.143654	0.885774	0.975129
444.1313	5.13	n	-0.0432768	0.118409	-0.365486	0.714749	0.921249
806.9653	15.43	m/z	0.00702279	0.131357	0.0534635	0.957363	0.989729
450.3212	14.32	m/z	0.0529574	0.176681	0.299735	0.76438	0.940841
342.1558	3.41	m/z	-0.0789932	0.215848	-0.365967	0.71439	0.921249
596.5014	15.14	n	0.166434	0.132786	1.2534	0.210062	0.676259
635.4856	16.56	m/z	-0.292104	0.178347	-1.63784	0.101454	0.591937
389.1016	9.01	m/z	0.0817307	0.711582	0.114858	0.908558	0.979836
766.5351	17.94	m/z	-0.260839	0.188468	-1.384	0.166359	0.643388
1147.6941	4.78	n	-0.365727	0.391433	-0.934328	0.350135	0.76463
1086.6058	4.70	n	-0.637042	0.212805	-2.99355	0.00275755	0.244379
388.0944	9.18	n	0.333109	0.622769	0.534884	0.59273	0.873823
649.3838	17.16	m/z	-0.0261149	0.212249	-0.123039	0.902076	0.977982
568.4281	17.31	n	-0.144996	0.0959415	-1.51129	0.130714	0.627371
1192.7029	10.56	n	0.0454725	0.0329654	1.3794	0.167772	0.643388
263.0962	4.45	n	-1.0175	0.330389	-3.0797	0.00207212	0.224987
800.4413	5.49	n	-0.742211	0.223575	-3.31974	0.000901017	0.159699
342.2636	11.95	m/z	-0.101049	0.127423	-0.793021	0.427766	0.795373
679.6508	0.59	n	-0.335198	0.169912	-1.97278	0.0485211	0.483896
493.3878	16.17	m/z	-0.117341	0.17654	-0.664668	0.506263	0.834608
290.0134	6.10	n	-0.00684394	0.0811865	-0.0842991	0.932819	0.98523
806.4882	4.63	n	0.198319	0.475056	0.417465	0.676339	0.902427
735.5741	16.32	m/z	-0.011769	0.153582	-0.0766304	0.938918	0.987152
598.3864	16.17	m/z	-0.182213	0.108149	-1.68484	0.0920192	0.579177
394.7923	0.59	m/z	0.0235622	0.098099	0.240188	0.810185	0.953693
664.1614	13.04	m/z	-0.428692	0.29987	-1.42959	0.152834	0.633592
882.4217	6.13	n	0.467074	0.511325	0.913459	0.361001	0.771021
1566.7910	8.06	n	1.11514	0.531236	2.09915	0.035804	0.46224
1368.8069	10.95	n	0.0941115	0.062057	1.51653	0.129384	0.627371
453.3333	16.19	m/z	-0.207981	0.2056	-1.01158	0.311739	0.744105
317.1949	3.97	n	-0.167159	0.552676	-0.302454	0.762306	0.940387
578.6968	0.59	m/z	-0.724003	0.231184	-3.13172	0.00173786	0.211053
266.0600	4.45	n	-0.720051	0.247185	-2.913	0.00357972	0.273036
508.7120	0.59	m/z	-0.015931	0.182303	-0.0873875	0.930364	0.98473
199.0840	2.16	m/z	0.0209105	0.0664802	0.314537	0.753114	0.938285
1453.8663	6.76	n	0.0872183	0.316298	0.275748	0.782742	0.946891
531.0137	0.55	m/z	-0.147886	0.184252	-0.802628	0.42219	0.792875
361.0621	1.19	m/z	-0.114618	0.140835	-0.813841	0.415736	0.790709
366.1424	4.55	n	-0.436778	0.157445	-2.77416	0.00553445	0.330511
290.1264	5.47	n	-0.489296	0.592816	-0.825376	0.409158	0.789273
600.6964	0.59	n	-0.108221	0.115918	-0.933598	0.350511	0.765197
300.1472	6.61	n	0.23053	0.167578	1.37566	0.168926	0.643388
181.1012	12.57	m/z	0.113164	0.183755	0.615841	0.537999	0.849201
290.1343	1.42	m/z	-0.607788	0.233221	-2.60606	0.00915895	0.35228
1279.7869	6.56	n	0.170323	0.318239	0.535204	0.592509	0.873823
834.6790	17.44	m/z	-0.0828587	0.11476	-0.722019	0.470282	0.818035
439.3642	14.16	m/z	0.188769	0.5422	0.348155	0.727724	0.92751
782.6054	18.88	m/z	-0.354448	0.169199	-2.09485	0.0361842	0.46224
725.5588	17.41	m/z	-0.122727	0.186107	-0.659444	0.509611	0.835357
232.0871	1.96	m/z	-0.0212738	0.131941	-0.161238	0.871906	0.970037
245.0630	1.85	m/z	0.0662937	0.0473715	1.39944	0.16168	0.638911
546.2182	3.22	n	0.0619824	0.46628	0.132929	0.894249	0.976363
316.1057	4.33	n	-0.109359	0.176593	-0.61927	0.535739	0.848232
388.0944	8.75	n	0.570452	0.695878	0.819759	0.412354	0.790709
1536.7814	7.57	n	0.362292	0.293026	1.23638	0.216316	0.680922
836.5453	18.25	m/z	0.432303	0.236388	1.82879	0.0674314	0.53074
473.3621	16.19	m/z	-0.0962942	0.20229	-0.47602	0.63406	0.88855
368.1289	0.75	n	-0.0835663	0.0961834	-0.868822	0.384944	0.782958
581.2618	9.65	n	0.100426	0.0917306	1.09479	0.273608	0.719736
301.1544	10.53	m/z	0.159389	0.195642	0.814701	0.415243	0.790709
825.0447	18.30	n	-0.544443	0.350281	-1.5543	0.120112	0.613459
264.9736	7.15	n	-0.78285	0.306133	-2.55722	0.0105511	0.35935
266.9715	7.15	n	-0.728473	0.307979	-2.36534	0.0180137	0.407095
367.1498	3.19	m/z	-0.222045	0.413641	-0.536806	0.591402	0.873823
373.2322	16.72	m/z	-0.715374	0.484834	-1.4755	0.140077	0.633592
738.3676	6.21	n	0.737776	0.4675	1.57813	0.114536	0.606597
424.7582	18.51	m/z	-0.311443	0.127702	-2.43883	0.0147351	0.394419
806.0577	18.14	m/z	-0.195883	0.154151	-1.27072	0.203829	0.670367
284.1158	11.78	n	-0.405149	0.407542	-0.994127	0.320161	0.749926
352.0733	10.75	n	-0.177095	0.445108	-0.39787	0.690726	0.909392
262.0377	1.80	m/z	0.0956639	0.302595	0.316145	0.751892	0.938285
754.5743	19.50	m/z	-0.103484	0.173185	-0.597536	0.55015	0.854267
1196.5810	8.22	n	0.673679	0.408258	1.65013	0.0989164	0.587857
565.4340	16.58	m/z	-0.0191929	0.193882	-0.0989924	0.921144	0.983272
1031.6002	7.28	n	0.130679	0.340945	0.383284	0.701509	0.914975
743.5967	0.59	n	-0.146587	0.147404	-0.994458	0.32	0.749926
769.5556	0.59	n	-0.0691041	0.164048	-0.421243	0.673577	0.90212
465.3915	16.74	m/z	-0.361586	0.207772	-1.7403	0.0818056	0.561887
547.2993	15.27	m/z	0.0540208	0.161188	0.335141	0.737519	0.932636
796.5255	18.44	m/z	-0.285898	0.16995	-1.68225	0.0925205	0.580066
635.1491	12.64	m/z	-0.694668	0.328517	-2.11456	0.0344676	0.46224
686.6498	0.59	n	-0.295063	0.132797	-2.2219	0.0262898	0.448189
302.2324	10.11	m/z	-0.576924	0.240053	-2.40332	0.0162471	0.403685
675.6095	0.59	n	0.113583	0.154574	0.734814	0.462453	0.813684
324.1012	9.45	n	-0.0685966	0.0846073	-0.810764	0.417501	0.790709
311.1227	4.40	n	0.843623	0.25853	3.26315	0.0011018	0.167827
497.1798	10.06	n	0.0182729	0.242732	0.0752801	0.939992	0.987152
921.5156	4.75	n	-0.217784	0.511144	-0.426072	0.670056	0.901194
317.6324	3.14	m/z	0.70766	0.441988	1.60108	0.109358	0.601182
563.2464	10.88	m/z	-0.522609	0.242141	-2.15829	0.0309056	0.454436
208.1137	4.58	m/z	-0.491632	0.214342	-2.29368	0.0218089	0.430393
383.1425	0.75	n	-0.377495	0.194791	-1.93795	0.0526289	0.494124
598.2427	13.08	n	0.168792	0.217311	0.776731	0.437318	0.798953
298.0925	4.98	n	0.0845564	0.357734	0.236367	0.813148	0.954806
524.2274	8.48	m/z	0.0872684	0.0577568	1.51096	0.130798	0.627371
364.2247	10.88	n	-0.446375	0.156578	-2.85081	0.00436074	0.296366
664.1979	11.18	m/z	-0.523133	0.246014	-2.12643	0.0334673	0.46224
635.6793	0.59	n	-0.279779	0.132088	-2.11812	0.0341648	0.46224
507.2411	13.87	m/z	-0.485271	0.214876	-2.25838	0.0239222	0.437044
1197.7334	5.49	n	-0.0252147	0.398639	-0.063252	0.949566	0.988453
306.0397	1.73	n	0.0818943	0.282112	0.29029	0.771594	0.942864
702.5063	17.34	m/z	0.104764	0.130614	0.802087	0.422503	0.793236
591.4865	19.21	m/z	-0.321746	0.164029	-1.96152	0.0498186	0.487516
584.1716	3.37	m/z	-0.044387	0.17598	-0.252227	0.800866	0.951669
270.1315	6.76	m/z	0.246337	0.174228	1.41388	0.157397	0.634886
552.4018	16.36	m/z	0.077045	0.0779411	0.988502	0.322907	0.750889
176.0740	4.28	m/z	-0.187178	0.117302	-1.59569	0.110558	0.60169
1175.6916	6.56	n	-0.431498	0.190826	-2.26121	0.023746	0.437044
720.2641	9.45	n	-0.131693	0.196648	-0.669686	0.503058	0.832795
263.1389	6.13	m/z	-0.147234	0.316189	-0.465651	0.641465	0.891067
1456.8600	11.13	n	0.0259473	0.0620208	0.418364	0.675681	0.902164
486.2921	5.67	m/z	0.473207	0.417206	1.13423	0.256698	0.713862
431.1125	9.45	m/z	-0.78065	0.430461	-1.81352	0.0697517	0.535405
331.1285	5.57	m/z	0.201349	0.24005	0.838777	0.401594	0.788237
579.4593	17.21	m/z	-0.135992	0.167018	-0.814235	0.41551	0.790709
724.7785	0.57	m/z	-0.039512	0.243448	-0.162302	0.871068	0.969872
289.0270	11.28	n	-0.0895862	0.154659	-0.57925	0.56242	0.859935
1057.5460	5.59	n	-0.0874831	0.459988	-0.190186	0.849163	0.964116
287.1842	4.28	n	-0.469844	0.558174	-0.841751	0.399927	0.787706
625.1778	16.17	m/z	-0.116875	0.118699	-0.98463	0.324806	0.75188
279.1008	3.27	m/z	0.0525319	0.127134	0.413201	0.679459	0.903832
925.4640	5.47	n	0.876971	0.442249	1.98298	0.0473698	0.480824
571.3966	17.24	m/z	0.0386557	0.231255	0.167156	0.867247	0.969872
424.1795	8.97	n	-0.177334	0.105549	-1.68011	0.0929355	0.580366
330.2636	11.73	m/z	-0.437357	0.153855	-2.84265	0.00447396	0.296366
189.1022	9.73	m/z	0.0216898	0.250586	0.0865565	0.931024	0.984749
601.2658	12.91	m/z	0.0443112	0.279013	0.158814	0.873815	0.970774
521.4201	15.95	m/z	-0.218667	0.182483	-1.19829	0.230803	0.693547
467.3494	15.77	m/z	-0.420139	0.238353	-1.76268	0.0779549	0.54794
378.1300	6.76	n	0.229995	0.614855	0.374064	0.708357	0.919149
295.1642	3.64	n	0.0363741	0.401224	0.0906578	0.927764	0.983874
132.0066	1.94	m/z	-0.162291	0.263988	-0.614766	0.538709	0.849201
389.0827	5.27	m/z	-0.861925	0.643611	-1.3392	0.180505	0.652673
437.1384	14.68	n	0.122387	0.0677202	1.80724	0.0707246	0.535714
581.2617	10.01	n	-0.000965624	0.0559286	-0.0172653	0.986225	0.997036
621.5331	17.91	m/z	-0.0849985	0.252515	-0.336608	0.736412	0.932141
498.1870	10.75	m/z	-0.0995862	0.369133	-0.269784	0.787326	0.948982
315.1336	5.69	m/z	0.177362	0.207804	0.853508	0.393377	0.784098
1126.6961	4.98	n	0.270897	0.359897	0.752705	0.451627	0.808564
372.1542	4.45	n	0.159305	0.353361	0.450829	0.652113	0.892997
616.3675	17.36	m/z	-0.318713	0.151274	-2.10687	0.0351292	0.46224
402.1425	12.24	n	0.29896	0.307301	0.972855	0.330625	0.754297
450.7464	0.59	m/z	-0.110548	0.137311	-0.805089	0.420768	0.792261
391.2258	18.42	m/z	-0.258896	0.192136	-1.34746	0.177833	0.651254
292.0919	1.48	n	-0.0410148	0.116991	-0.350581	0.725902	0.927063
1396.8009	10.61	n	0.0039513	0.0667756	0.0591727	0.952815	0.989034
753.5898	17.79	m/z	-0.242223	0.149631	-1.61881	0.105489	0.597923
559.7832	7.30	m/z	1.03168	0.507577	2.03256	0.042097	0.476945
754.5363	18.42	m/z	0.0232599	0.144099	0.161416	0.871765	0.970037
478.3162	12.62	m/z	0.171834	0.0848149	2.02599	0.0427658	0.476945
223.1116	12.38	m/z	0.205526	0.116674	1.76154	0.0781466	0.548187
490.2072	11.18	m/z	-0.476348	0.150744	-3.15997	0.00157786	0.198993
433.2425	7.86	m/z	0.195029	0.352216	0.553721	0.57977	0.869456
551.2101	10.98	m/z	-0.805575	0.330145	-2.44007	0.0146846	0.394419
519.5961	15.43	m/z	-0.0902096	0.155372	-0.580603	0.561508	0.859935
204.9122	4.47	n	-0.164783	0.121575	-1.35539	0.175292	0.647278
297.1071	3.51	n	0.323531	0.304731	1.06169	0.288375	0.726531
313.1180	10.38	m/z	0.268455	0.524786	0.511551	0.608965	0.880228
788.6611	19.24	m/z	0.0564272	0.192023	0.293856	0.768868	0.942552
569.4176	16.40	m/z	-0.203367	0.171899	-1.18306	0.236786	0.700742
356.1235	9.75	m/z	0.0419223	0.184276	0.227498	0.820037	0.956474
374.2577	15.97	m/z	-0.272512	0.441837	-0.61677	0.537386	0.849201
390.1424	8.29	n	0.523722	0.610233	0.858234	0.390763	0.783411
567.5588	19.13	n	0.0333918	0.23733	0.140697	0.888109	0.975418
416.3066	14.11	m/z	0.198598	0.103472	1.91934	0.0549416	0.496547
793.7650	0.57	m/z	0.0475356	0.251336	0.189132	0.849989	0.964147
277.0520	10.31	m/z	0.133287	0.169613	0.785832	0.431966	0.796463
778.9948	15.68	m/z	-0.0752744	0.153831	-0.489331	0.624607	0.886387
1065.6071	5.03	n	-0.640963	0.197183	-3.2506	0.0011516	0.167827
451.3178	15.79	m/z	-0.298292	0.223686	-1.33353	0.182358	0.653138
376.1268	9.63	n	0.189446	0.456513	0.414984	0.678154	0.903832
549.3908	16.19	m/z	0.0682549	0.086744	0.786855	0.431367	0.796463
617.2964	8.40	m/z	0.622738	0.332815	1.87113	0.0613277	0.512993
656.7912	0.57	m/z	-0.057323	0.204013	-0.280977	0.778728	0.944399
752.4257	16.32	n	0.114135	0.161288	0.707645	0.479166	0.821444
431.2143	5.42	m/z	1.08292	0.493797	2.19305	0.0283037	0.452721
606.4336	15.43	n	0.0747356	0.103368	0.723002	0.469678	0.818035
524.5918	16.26	m/z	0.145689	0.183997	0.791802	0.428476	0.795373
637.3841	17.14	m/z	-0.0994809	0.160356	-0.620376	0.535011	0.848232
263.1024	4.45	m/z	0.0661377	0.296109	0.223356	0.823258	0.95767
435.2867	16.13	m/z	-0.229682	0.216824	-1.0593	0.289463	0.727307
415.2548	18.47	m/z	-0.00292983	0.209142	-0.0140088	0.988823	0.998261
656.3670	7.98	m/z	0.229265	0.259769	0.882574	0.377467	0.777438
551.1900	14.92	m/z	0.0637774	0.0929429	0.686199	0.492588	0.82678
455.2742	5.92	n	0.0604881	0.26027	0.232405	0.816223	0.95612
188.1178	4.47	m/z	-0.392199	0.176188	-2.22603	0.026012	0.448189
195.1371	8.24	n	0.114741	0.107949	1.06292	0.287819	0.726142
636.5435	16.17	m/z	-0.237896	0.144323	-1.64835	0.0992799	0.58804
563.8218	16.26	m/z	-0.10336	0.144921	-0.713217	0.475712	0.820432
709.8036	0.57	m/z	-0.0338672	0.221446	-0.152937	0.878448	0.971969
279.1338	4.25	m/z	0.00329847	0.246872	0.013361	0.98934	0.998598
315.2025	4.60	m/z	0.123048	0.278932	0.441139	0.659112	0.895094
561.3012	5.64	m/z	-0.369448	0.183037	-2.01843	0.0435466	0.476945
362.1380	9.45	n	-0.497974	0.426	-1.16895	0.242422	0.707082
717.5167	16.23	n	0.022573	0.160923	0.140272	0.888445	0.975475
316.2108	3.44	n	0.15374	0.379647	0.404954	0.685512	0.906873
495.7356	5.39	m/z	0.810368	0.36031	2.24909	0.0245069	0.443852
319.6444	5.31	m/z	-0.410999	0.488035	-0.842151	0.399703	0.787706
667.3618	12.62	m/z	0.217975	0.227009	0.960205	0.336952	0.75645
563.3136	15.29	m/z	-0.210939	0.128631	-1.63987	0.101032	0.591303
740.7532	0.57	m/z	-0.0516111	0.114938	-0.449036	0.653406	0.893087
796.9742	15.68	m/z	-0.0150544	0.402392	-0.0374123	0.970156	0.992246
644.8121	6.59	m/z	1.10082	0.482679	2.28065	0.0225692	0.432084
258.0583	1.35	m/z	-0.117603	0.246016	-0.47803	0.632629	0.88855
492.2526	13.08	m/z	-0.125408	0.0697538	-1.79787	0.0721981	0.537775
714.7453	0.57	m/z	-0.0757607	0.121371	-0.624208	0.532491	0.847386
480.2129	7.23	m/z	-0.00359253	0.0609	-0.0589907	0.95296	0.989034
1511.8723	6.89	n	0.167171	0.347409	0.481194	0.630379	0.88855
474.2737	15.57	m/z	-0.0274912	0.127901	-0.214942	0.829813	0.957993
521.6072	15.84	m/z	0.12762	0.146471	0.871297	0.383592	0.781861
366.1116	6.54	m/z	-0.16559	0.16703	-0.991382	0.321499	0.750539
574.3384	11.21	n	-0.136288	0.0533145	-2.55629	0.0105794	0.35935
270.6043	18.42	m/z	-0.0941884	0.187873	-0.50134	0.616132	0.884156
400.1688	7.73	m/z	0.162989	0.126313	1.29036	0.196925	0.661935
566.4450	17.02	m/z	-0.284307	0.149082	-1.90705	0.0565139	0.501636
329.1948	7.86	n	0.157188	0.13786	1.1402	0.254205	0.713725
390.2975	15.62	m/z	0.119409	0.0819067	1.45787	0.144877	0.633592
640.7996	0.57	n	0.116201	0.291776	0.398253	0.690444	0.909392
291.1101	6.61	m/z	0.251308	0.17527	1.43383	0.15162	0.633592
230.1380	3.32	n	-0.168841	0.115427	-1.46275	0.143536	0.633592
365.2105	4.65	m/z	0.0428604	0.45385	0.0944375	0.924762	0.983764
571.4336	16.52	m/z	-0.184998	0.158123	-1.16997	0.242015	0.70708
783.4913	16.34	m/z	0.112647	0.168304	0.669307	0.5033	0.832795
213.1543	8.90	n	0.25167	0.351143	0.716717	0.473549	0.819687
549.2672	11.00	m/z	-0.0770346	0.127393	-0.604703	0.545376	0.851972
560.2997	15.27	m/z	-0.16337	0.191154	-0.854653	0.392743	0.783411
534.2694	3.64	n	1.19424	0.507562	2.35289	0.018628	0.410691
269.6343	3.35	m/z	0.220375	0.320923	0.686691	0.492278	0.82678
383.7827	0.59	n	-0.00714159	0.0865031	-0.0825588	0.934202	0.985601
337.1391	3.97	m/z	0.221596	0.32315	0.685738	0.492878	0.82678
463.7507	4.73	m/z	0.227832	0.494362	0.46086	0.644899	0.891621
329.1948	7.50	n	0.156009	0.127843	1.22031	0.222346	0.684029
875.4865	4.35	n	0.93003	0.400884	2.31995	0.0203437	0.420938
464.2180	10.08	m/z	-0.004468	0.215422	-0.0207406	0.983453	0.996113
539.1113	13.78	m/z	0.0210926	0.112569	0.187374	0.851367	0.964516
594.4766	17.39	m/z	-0.244513	0.183901	-1.32959	0.183652	0.654033
335.1003	8.55	n	0.188636	0.277506	0.679754	0.49666	0.829622
339.0285	4.30	m/z	-0.146141	0.089298	-1.63656	0.101723	0.592977
416.3368	12.43	m/z	-0.0485287	0.222682	-0.217928	0.827485	0.957993
405.7398	17.81	m/z	0.101122	0.317751	0.318241	0.750302	0.938285
676.4907	17.24	m/z	-0.0105879	0.174352	-0.0607274	0.951576	0.988662
389.7266	18.42	m/z	-0.0483949	0.297429	-0.162711	0.870746	0.969872
542.8230	15.27	n	-0.136772	0.15397	-0.888304	0.374377	0.777159
583.4718	15.02	m/z	-0.0118489	0.158913	-0.0745626	0.940563	0.987157
295.1399	3.44	m/z	0.514347	0.456828	1.12591	0.260204	0.713862
647.3946	14.79	m/z	7.05883e-05	0.10563	0.000668259	0.999467	0.999914
193.0972	7.55	m/z	0.43594	0.365843	1.1916	0.233417	0.697332
230.1823	3.64	n	-0.028854	0.450245	-0.0640852	0.948902	0.988233
611.2495	14.86	m/z	-0.252275	0.281595	-0.895879	0.370317	0.776262
166.2201	3.37	m/z	0.45194	0.240813	1.87672	0.0605558	0.51269
266.6094	15.47	m/z	-0.136077	0.14493	-0.938921	0.347771	0.763174
691.4420	16.52	n	-0.0624504	0.211011	-0.295959	0.767262	0.94209
629.8067	5.95	m/z	0.12918	0.29218	0.442126	0.658398	0.894978
343.0446	1.42	m/z	-0.692695	0.461143	-1.50213	0.133064	0.627371
688.3516	8.78	m/z	0.810209	0.294361	2.75244	0.00591533	0.335029
542.2069	8.50	m/z	-0.194551	0.144091	-1.35019	0.176955	0.649932
677.8879	6.84	m/z	0.0546355	0.353905	0.154379	0.877311	0.971969
601.3708	17.31	m/z	-0.211201	0.128528	-1.64323	0.100336	0.590096
547.2251	10.98	m/z	0.570304	0.231172	2.46701	0.0136247	0.388481
475.2877	12.81	m/z	0.162088	0.139064	1.16557	0.24379	0.708611
395.6956	5.36	m/z	0.893779	0.495015	1.80556	0.0709874	0.535714
398.0791	7.62	n	-0.0448687	0.332813	-0.134816	0.892757	0.976109
359.2702	13.53	m/z	-0.156864	0.131786	-1.19029	0.233933	0.697332
524.3711	14.59	m/z	0.249177	0.268601	0.927685	0.353571	0.767376
440.7174	0.59	m/z	0.117141	0.139107	0.842086	0.39974	0.787706
357.2785	13.18	m/z	-0.112979	0.109624	-1.03061	0.302724	0.736996
370.7185	6.23	m/z	0.11032	0.352922	0.312592	0.754591	0.938285
579.4018	18.44	m/z	-0.130645	0.15284	-0.854783	0.392671	0.783411
670.8805	6.08	m/z	0.300753	0.404158	0.744148	0.456787	0.811355
538.4383	14.79	n	-0.0345832	0.112179	-0.308287	0.757864	0.93846
254.1669	14.68	n	0.192679	0.0947848	2.0328	0.0420727	0.476945
617.3211	10.64	n	0.0665435	0.0340709	1.95309	0.0508093	0.492514
439.1413	7.93	n	-0.0558159	0.0545154	-1.02385	0.305904	0.73984
820.5324	16.72	m/z	0.250532	0.180493	1.38805	0.165123	0.643388
331.2104	5.52	n	-0.436514	0.272812	-1.60005	0.109587	0.601182
306.0640	4.83	m/z	-0.267056	0.175664	-1.52026	0.128445	0.627371
513.2140	7.78	n	0.0221014	0.166468	0.132767	0.894378	0.976363
407.0428	1.21	m/z	-0.0793347	0.246584	-0.321735	0.747654	0.937153
725.7606	0.57	n	-0.00172432	0.104768	-0.0164585	0.986869	0.99711
387.2171	15.34	m/z	-0.10801	0.183751	-0.587808	0.556661	0.857548
1280.7709	6.84	n	0.362103	0.286423	1.26422	0.206149	0.672267
691.7837	0.57	m/z	-0.0112361	0.204791	-0.054866	0.956245	0.989729
264.6135	3.79	m/z	-0.0728255	0.158506	-0.45945	0.645911	0.891621
626.3616	14.79	n	-0.147937	0.11105	-1.33216	0.182809	0.653329
531.2480	7.78	n	0.139626	0.0587712	2.37575	0.0175134	0.407095
838.5571	16.32	m/z	0.311843	0.144414	2.15936	0.0308221	0.454436
289.1181	5.47	m/z	0.210999	0.185153	1.13959	0.254456	0.713725
755.4488	16.98	m/z	-0.0508625	0.109641	-0.463901	0.642718	0.891298
612.3351	7.20	m/z	-0.0115206	0.329968	-0.0349143	0.972148	0.992426
691.4598	16.32	m/z	-0.0213572	0.0691647	-0.308788	0.757483	0.93846
385.7799	0.59	n	0.223047	0.153955	1.44878	0.147399	0.633592
385.1677	10.06	m/z	0.791259	0.240948	3.28394	0.00102366	0.160734
260.0507	5.29	m/z	-0.999102	0.472125	-2.11618	0.0343294	0.46224
411.2982	12.81	n	-0.0835934	0.181354	-0.460942	0.644841	0.891621
649.8032	0.57	m/z	-0.0769336	0.236934	-0.324705	0.745405	0.936587
329.1373	9.56	n	-0.056465	0.295459	-0.191109	0.84844	0.963901
1045.5917	5.10	n	0.259242	0.418895	0.618872	0.536	0.848239
601.2657	8.63	m/z	-0.10806	0.13583	-0.795553	0.426292	0.795373
245.1244	5.90	n	0.0381041	0.366181	0.104058	0.917123	0.983221
313.1174	8.58	m/z	0.278225	0.351458	0.79163	0.428576	0.795373
832.5691	16.21	m/z	0.223671	0.214641	1.04207	0.297378	0.73206
505.2409	11.05	m/z	-0.149473	0.19078	-0.783483	0.433344	0.797606
884.5972	16.79	m/z	-0.262095	0.202741	-1.29276	0.196095	0.6605
469.7416	0.59	n	-0.0501426	0.0805888	-0.622203	0.533808	0.847773
669.4733	18.88	m/z	-0.0644939	0.0819122	-0.787355	0.431074	0.796463
312.2167	8.80	m/z	0.048785	0.0970381	0.50274	0.615147	0.884039
478.2640	6.26	m/z	0.121128	0.337882	0.358493	0.719974	0.924895
422.2529	11.03	n	0.0919688	0.0826166	1.1132	0.265622	0.716866
629.4745	18.38	m/z	-0.107151	0.094098	-1.13872	0.254821	0.713862
275.1731	7.62	n	0.136681	0.0950121	1.43857	0.150274	0.633592
624.2807	15.29	m/z	0.0746811	0.156554	0.477032	0.633339	0.88855
285.0846	6.03	n	-0.164783	0.194274	-0.848198	0.396327	0.784942
712.4157	16.26	m/z	-0.235993	0.227783	-1.03604	0.300183	0.734252
469.1848	12.40	n	-0.120528	0.282604	-0.426492	0.66975	0.901145
265.1156	5.90	m/z	0.157664	0.132951	1.18588	0.235669	0.699012
312.1915	7.37	m/z	0.138418	0.111861	1.23741	0.215934	0.680922
370.6821	4.23	m/z	0.432427	0.354457	1.21997	0.222476	0.684029
334.1071	11.64	m/z	-0.238899	0.313027	-0.763191	0.445349	0.802804
921.7531	0.55	m/z	0.145631	0.181137	0.803982	0.421407	0.792314
168.0493	5.67	m/z	-0.059899	0.183419	-0.32657	0.743993	0.936095
299.0852	4.98	n	0.0385852	0.35571	0.108474	0.91362	0.98243
846.5616	17.19	m/z	-0.233183	0.222155	-1.04964	0.293884	0.72971
286.1316	8.55	n	0.100251	0.124331	0.806322	0.420057	0.792261
461.1336	2.99	m/z	-0.139533	0.115366	-1.20948	0.226477	0.688485
593.1906	14.03	m/z	-0.0965206	0.2156	-0.447683	0.654382	0.89349
650.6247	0.59	m/z	-0.0230239	0.143292	-0.160678	0.872347	0.970037
408.1610	6.59	m/z	-0.377884	0.274949	-1.37438	0.169324	0.643388
634.1508	11.23	m/z	-0.185331	0.269777	-0.686977	0.492097	0.82678
407.1476	13.73	n	0.185508	0.22646	0.819166	0.412692	0.790709
428.1477	0.77	n	0.0643021	0.150001	0.428679	0.668157	0.900641
252.0953	3.07	m/z	-0.143227	0.235966	-0.606982	0.543863	0.85087
498.1637	10.23	n	-0.17114	0.318168	-0.537893	0.590651	0.873348
347.1348	3.27	m/z	0.0885868	0.519054	0.17067	0.864483	0.968991
523.6183	16.26	m/z	0.0377769	0.140077	0.269686	0.787402	0.948982
307.0786	6.72	m/z	-0.0749041	0.118332	-0.633	0.526734	0.845088
413.1414	5.72	m/z	0.433228	0.31455	1.37729	0.168421	0.643388
282.0647	9.65	m/z	0.0341816	0.445764	0.0766809	0.938877	0.987152
312.2167	9.60	m/z	0.100539	0.152466	0.659422	0.509625	0.835357
660.4720	12.14	n	0.0771154	0.097112	0.794087	0.427145	0.795373
466.7872	16.04	m/z	0.0370004	0.15013	0.246456	0.805329	0.952589
563.1575	14.03	m/z	-0.222215	0.202509	-1.09731	0.272506	0.719736
254.1047	12.16	m/z	0.297513	0.316466	0.94011	0.347161	0.763174
249.0538	2.74	m/z	-0.0207419	0.187105	-0.110857	0.91173	0.981394
420.2163	4.18	m/z	-0.568197	0.203834	-2.78755	0.0053108	0.325498
267.1125	12.52	m/z	0.142777	0.289199	0.493696	0.621521	0.88588
390.1424	10.61	n	-0.14832	0.31076	-0.47728	0.633163	0.88855
567.4016	16.72	m/z	-0.23047	0.143607	-1.60486	0.108524	0.601161
919.7076	0.57	m/z	-0.109581	0.111828	-0.979906	0.327133	0.754297
319.2054	3.97	m/z	-0.153793	0.522976	-0.294073	0.768702	0.942552
417.0741	1.60	m/z	-0.00848017	0.121996	-0.0695116	0.944582	0.98787
414.2022	10.51	m/z	-0.0274734	0.108075	-0.254206	0.799336	0.951009
880.5539	16.13	m/z	0.190251	0.166983	1.13934	0.25456	0.713725
205.0504	1.55	m/z	-0.2943	0.202713	-1.4518	0.146556	0.633592
444.7634	18.64	m/z	-0.455658	0.250571	-1.81848	0.0689909	0.534287
555.4049	17.41	m/z	-0.229711	0.183106	-1.25453	0.209649	0.676259
426.1767	8.97	n	-0.0231925	0.0632157	-0.36688	0.713709	0.921249
351.0657	13.23	m/z	-0.1675	0.280629	-0.596874	0.550592	0.854267
530.3071	16.28	m/z	-0.142486	0.251275	-0.567051	0.57068	0.863525
453.1534	12.33	n	0.136993	0.38423	0.356539	0.721437	0.92589
374.1775	5.13	n	0.209436	0.166115	1.26079	0.207386	0.674041
280.1266	5.47	m/z	0.12757	0.248516	0.513326	0.607723	0.879402
497.3077	7.28	n	0.0187838	0.318584	0.0589601	0.952984	0.989034
415.2549	5.87	m/z	0.192934	0.493685	0.390805	0.695941	0.911324
497.1798	10.75	n	-0.0459425	0.262514	-0.17501	0.861072	0.967434
257.1237	4.38	n	-0.184407	0.239753	-0.769155	0.441802	0.802804
428.2177	10.21	m/z	-0.0181993	0.0833535	-0.218339	0.827165	0.957993
353.1696	5.01	n	0.298141	0.227179	1.31236	0.189399	0.660256
937.7266	0.57	m/z	-0.0443197	0.183467	-0.241568	0.809115	0.953148
330.1445	5.77	m/z	0.20151	0.174081	1.15757	0.24704	0.708611
358.1395	10.03	m/z	-0.0270949	0.415113	-0.0652712	0.947958	0.988164
316.1058	6.05	n	-0.0332416	0.370744	-0.0896618	0.928556	0.984213
541.3530	16.69	m/z	-0.127254	0.127955	-0.994521	0.319969	0.749926
270.6043	19.11	m/z	0.0349243	0.212838	0.164089	0.869661	0.969872
1435.9017	10.31	n	0.0798991	0.115898	0.689389	0.490578	0.82678
1137.7125	6.21	n	0.266036	0.291531	0.912547	0.361481	0.771174
699.3669	8.42	m/z	0.20796	0.310458	0.66985	0.502954	0.832795
347.1599	9.68	m/z	-0.168883	0.149067	-1.13293	0.257242	0.713862
362.1380	7.62	n	0.108939	0.283158	0.38473	0.700438	0.914669
378.1126	11.78	n	-0.530819	0.538525	-0.985691	0.324285	0.751204
380.3311	14.90	n	-0.1801	0.286882	-0.627782	0.530147	0.845913
312.1109	1.42	m/z	-0.11649	0.0591772	-1.9685	0.0490106	0.484053
664.7777	0.57	m/z	-0.0512538	0.125148	-0.409545	0.68214	0.905378
339.0322	4.83	n	-0.32429	0.192131	-1.68785	0.0914396	0.579177
377.1341	7.75	m/z	0.260481	0.497753	0.523314	0.600756	0.876697
525.1198	15.75	n	-0.304293	0.14016	-2.17104	0.0299285	0.454436
913.7664	0.55	m/z	-0.139509	0.131016	-1.06482	0.286957	0.726028
358.1276	4.58	n	0.3886	0.26513	1.4657	0.142731	0.633592
299.1025	9.90	m/z	0.0680893	0.295447	0.230462	0.817733	0.956474
237.0866	4.47	m/z	-0.517752	0.240964	-2.14867	0.0316604	0.460175
353.0881	5.59	m/z	-0.176187	0.211408	-0.8334	0.404619	0.789026
823.0027	15.64	m/z	0.0423935	0.127647	0.332116	0.739802	0.933995
190.0896	6.10	m/z	-0.144434	0.110427	-1.30796	0.190886	0.660256
234.9812	6.10	m/z	-0.100557	0.107523	-0.935212	0.349679	0.764334
284.6381	15.66	m/z	-0.330042	0.191335	-1.72494	0.0845378	0.569637
498.1869	8.78	m/z	-0.0805989	0.438543	-0.183788	0.85418	0.965688
415.7343	4.98	m/z	0.231219	0.358147	0.645597	0.51854	0.840689
575.3223	17.09	m/z	0.0536511	0.0924616	0.580253	0.561744	0.859935
350.1571	11.21	m/z	0.0715944	0.100984	0.708966	0.478346	0.821006
210.0372	1.40	m/z	0.0529919	0.182949	0.289653	0.772081	0.942864
235.0391	2.36	n	0.0751156	0.312906	0.240058	0.810285	0.953693
648.2027	11.87	m/z	-0.310636	0.166669	-1.86379	0.0623513	0.515637
366.1770	3.62	m/z	0.400716	0.381764	1.04964	0.293882	0.72971
320.1846	4.25	n	0.407989	0.304755	1.33875	0.180653	0.652673
325.2098	3.30	n	-0.106172	0.0612587	-1.73318	0.083064	0.565076
317.1404	2.99	m/z	0.403121	0.3794	1.06252	0.287999	0.726142
380.7608	0.59	n	0.0523228	0.131236	0.398691	0.690121	0.909392
181.9270	1.60	m/z	-0.129463	0.179932	-0.719507	0.471829	0.81914
313.1502	3.30	m/z	0.174262	0.33661	0.517697	0.60467	0.879208
320.0551	5.25	n	-0.0857429	0.10191	-0.841356	0.400148	0.787706
602.3411	5.29	m/z	0.181103	0.317747	0.569961	0.568704	0.862828
252.1215	3.22	m/z	-0.0657594	0.435299	-0.151067	0.879923	0.972617
232.1736	5.01	m/z	0.203592	0.495166	0.411159	0.680956	0.904345
837.7917	0.55	m/z	-0.162252	0.114845	-1.41279	0.157717	0.635082
496.2012	9.78	m/z	-0.196646	0.12115	-1.62315	0.104557	0.597445
468.9911	6.10	m/z	0.114105	0.218551	0.5221	0.601601	0.877136
751.2862	0.57	m/z	0.224407	0.226786	0.989511	0.322413	0.750539
451.1059	4.30	m/z	-0.357015	0.179443	-1.98958	0.0466378	0.479794
1250.9041	18.04	n	0.0633212	0.114964	0.55079	0.581778	0.869918
916.4654	3.41	n	0.32513	0.326749	0.995046	0.319714	0.749926
680.8461	9.63	m/z	0.325618	0.212672	1.53108	0.125749	0.625235
451.2661	5.18	m/z	-0.783347	0.230094	-3.40447	0.000662938	0.133092
650.4021	16.19	m/z	0.145552	0.141625	1.02773	0.304076	0.738566
421.1807	9.08	m/z	0.144706	0.0901794	1.60464	0.108572	0.601161
279.1217	4.08	n	-0.406489	0.493247	-0.824108	0.409878	0.789885
824.7148	0.57	m/z	0.145718	0.109983	1.32491	0.185201	0.656513
448.2045	6.00	n	0.284731	0.313386	0.908562	0.363581	0.77264
303.1337	5.67	m/z	0.334237	0.310848	1.07524	0.282266	0.723482
692.6266	12.28	m/z	0.175725	0.224012	0.784445	0.432779	0.797238
435.2867	15.27	m/z	0.0343502	0.250414	0.137173	0.890894	0.976109
522.2482	9.93	m/z	0.0227365	0.0680898	0.333919	0.738441	0.933262
588.2124	6.64	m/z	-0.0638722	0.196371	-0.325262	0.744983	0.936394
627.0937	11.47	m/z	-0.171394	0.257477	-0.665666	0.505625	0.834185
461.1336	3.77	m/z	-0.149999	0.139701	-1.07372	0.282949	0.724145
376.1267	7.83	n	0.313672	0.381781	0.821601	0.411304	0.790709
642.3421	17.36	m/z	0.191456	0.25733	0.74401	0.45687	0.811355
291.6840	15.66	m/z	0.0163882	0.131067	0.125036	0.900495	0.97749
265.1676	6.39	n	0.119834	0.265478	0.451389	0.651709	0.892997
403.3205	13.58	m/z	-0.151665	0.142278	-1.06598	0.286432	0.725787
528.2908	15.86	m/z	-0.137191	0.161232	-0.850895	0.394828	0.784868
681.2764	12.21	m/z	0.00306736	0.130213	0.0235565	0.981206	0.995337
400.1178	13.32	m/z	-0.230441	0.203171	-1.13422	0.256702	0.713862
338.1343	5.25	m/z	-0.308896	0.194226	-1.5904	0.111745	0.60431
1208.7495	6.44	n	0.293424	0.275016	1.06693	0.286002	0.725764
368.1790	6.87	m/z	0.277833	0.279407	0.994367	0.320044	0.749926
289.1181	6.51	m/z	0.307384	0.380924	0.806945	0.419698	0.792221
457.2763	10.95	m/z	0.143229	0.159496	0.898012	0.369179	0.77602
279.0286	5.72	m/z	0.119135	0.468406	0.254342	0.799232	0.951009
283.1318	11.13	n	0.0927497	0.191603	0.484073	0.628334	0.888052
375.1225	10.51	m/z	-0.0818093	0.376876	-0.217072	0.828152	0.957993
382.7586	0.59	m/z	0.0282909	0.0711564	0.397588	0.690934	0.909392
438.7558	15.51	m/z	-0.444505	0.366875	-1.2116	0.225666	0.687376
560.3409	9.30	n	-0.0679259	0.0785401	-0.864857	0.387117	0.783411
290.6291	9.68	n	0.0959695	0.130284	0.736618	0.461355	0.813684
421.4012	18.51	m/z	-0.118207	0.220405	-0.536317	0.59174	0.873823
385.2323	4.23	n	-0.825171	0.272131	-3.03226	0.00242733	0.234291
284.0916	5.67	m/z	0.10346	0.233	0.444033	0.657019	0.894113
244.0517	4.58	n	-0.0625639	0.282789	-0.221239	0.824906	0.957915
473.7226	5.34	m/z	0.716223	0.445402	1.60804	0.107827	0.600789
549.4126	16.32	m/z	0.0776316	0.120581	0.643812	0.519698	0.841974
245.1494	4.35	m/z	0.251559	0.406739	0.618477	0.536261	0.848239
461.2775	12.24	n	0.122694	0.0811136	1.51262	0.130376	0.627371
250.1428	3.04	n	0.24836	0.397466	0.624858	0.532064	0.847118
287.1388	6.59	m/z	0.214693	0.149852	1.4327	0.151944	0.633592
719.3909	12.14	m/z	-0.247791	0.124816	-1.98525	0.0471161	0.479794
494.1921	13.65	m/z	-0.231935	0.215166	-1.07794	0.281062	0.723482
471.9519	11.03	m/z	0.0502272	0.173917	0.2888	0.772734	0.942864
293.0897	6.89	n	-0.0606848	0.255927	-0.237118	0.812566	0.954806
854.0915	11.85	m/z	0.290636	0.170499	1.70462	0.0882653	0.573681
282.0945	5.27	m/z	-0.570597	0.294461	-1.93776	0.052652	0.494124
1538.7604	7.88	n	0.667937	0.269379	2.47955	0.013155	0.386862
321.0670	1.40	m/z	-0.390522	0.412978	-0.945623	0.344341	0.761095
492.2752	5.15	m/z	-0.400771	0.172208	-2.32725	0.0199518	0.419712
449.3962	17.19	m/z	-0.831341	0.391517	-2.12339	0.0337214	0.46224
459.2154	9.80	m/z	0.10725	0.0942638	1.13776	0.255219	0.713862
451.1741	12.02	n	-0.13412	0.253024	-0.53007	0.596063	0.874556
510.2491	6.03	m/z	0.893012	0.409842	2.17892	0.0293378	0.454436
321.1007	11.44	m/z	0.280267	0.28856	0.971263	0.331417	0.754297
243.1127	5.64	m/z	0.374328	0.307032	1.21918	0.222775	0.684029
605.8558	11.36	m/z	0.215106	0.162045	1.32744	0.184362	0.65531
282.1915	16.17	m/z	-0.0123945	0.130771	-0.0947808	0.924489	0.983764
360.1551	7.13	m/z	-0.629364	0.33377	-1.88562	0.0593458	0.511419
428.3005	11.80	m/z	0.100981	0.105725	0.955133	0.33951	0.757558
885.7131	0.57	m/z	-0.102563	0.12299	-0.833915	0.404329	0.788928
346.1243	1.40	m/z	-0.0328186	0.191058	-0.171773	0.863616	0.968466
315.1337	7.10	m/z	0.115384	0.180642	0.638743	0.52299	0.842903
290.1596	3.66	m/z	-0.184614	0.124201	-1.48641	0.137171	0.633134
706.7583	0.57	m/z	-0.120013	0.121462	-0.988071	0.323118	0.750889
224.1523	6.61	n	0.213559	0.311326	0.685967	0.492734	0.82678
850.2512	12.60	m/z	-0.130716	0.097593	-1.3394	0.18044	0.652673
515.1903	9.43	n	-0.524247	0.34702	-1.51071	0.130863	0.627371
206.0481	1.66	m/z	-0.208157	0.205188	-1.01447	0.310357	0.742007
315.1483	4.08	m/z	0.0972441	0.108017	0.900265	0.367979	0.775504
385.1271	11.31	n	0.25284	0.264337	0.956507	0.338816	0.757558
359.2941	16.13	m/z	-0.248737	0.204455	-1.21659	0.223761	0.685227
358.0711	3.79	n	0.107593	0.137856	0.780471	0.435114	0.798519
666.5795	19.45	m/z	-0.218528	0.190442	-1.14748	0.251182	0.710411
383.1764	6.28	n	0.184754	0.208953	0.884186	0.376596	0.777159
310.1371	4.93	m/z	0.0138164	0.0959094	0.144056	0.885456	0.974953
936.4957	4.55	n	0.0132728	0.371732	0.0357052	0.971517	0.992246
665.2454	11.59	m/z	-0.0357313	0.119876	-0.298068	0.765651	0.941303
323.1323	5.34	m/z	-0.391835	0.157058	-2.49485	0.0126011	0.380628
225.3214	10.70	m/z	0.170828	0.1449	1.17894	0.238424	0.702155
266.0877	3.54	n	-0.487592	0.203821	-2.39225	0.0167454	0.407095
443.1230	6.13	m/z	-0.292657	0.209723	-1.39544	0.162882	0.639245
315.2137	4.00	m/z	-0.177847	0.299824	-0.59317	0.553067	0.855422
347.0799	7.96	m/z	0.666728	0.261826	2.54646	0.0108823	0.360436
185.1649	3.64	m/z	0.124533	0.443755	0.280635	0.778991	0.944399
481.2287	9.96	m/z	0.243375	0.114791	2.12015	0.0339935	0.46224
318.1446	7.07	m/z	-0.291879	0.404029	-0.722421	0.470036	0.818035
559.4627	14.79	m/z	-0.00716286	0.136226	-0.0525809	0.958066	0.989729
283.0995	3.64	n	0.685741	0.315497	2.17353	0.0297404	0.454436
741.7517	0.57	m/z	-0.115062	0.126274	-0.911205	0.362187	0.771351
427.0424	5.27	m/z	-0.538479	0.262306	-2.05287	0.0400857	0.472378
491.2626	14.45	m/z	0.0739738	0.0826069	0.895492	0.370524	0.776262
337.1154	9.56	m/z	0.177715	0.185766	0.95666	0.338739	0.757558
757.4887	16.88	n	-0.0431251	0.0741162	-0.581858	0.560663	0.859935
318.0970	7.37	m/z	0.331026	0.278006	1.19072	0.233764	0.697332
278.1329	4.50	m/z	-0.325713	0.215914	-1.50853	0.131418	0.627371
425.3621	15.95	m/z	0.0462523	0.175819	0.263068	0.792498	0.949325
640.5637	19.19	m/z	0.0372267	0.184692	0.201561	0.84026	0.960918
544.3176	15.84	m/z	-0.208089	0.155709	-1.3364	0.181419	0.652673
271.1074	11.28	m/z	-0.0927612	0.337368	-0.274956	0.78335	0.946891
330.1697	6.81	m/z	-0.618748	0.607262	-1.01891	0.308244	0.741692
243.1945	5.05	n	-0.133905	0.331598	-0.403817	0.686347	0.907107
604.0555	4.83	n	-0.083145	0.0877327	-0.947708	0.343278	0.760569
392.0342	1.08	m/z	-0.565726	0.403146	-1.40328	0.160534	0.63839
235.0156	7.37	n	-0.159755	0.5251	-0.304238	0.760947	0.939968
465.3090	11.78	n	0.0440766	0.108819	0.405044	0.685445	0.906873
205.0925	4.45	m/z	0.013594	0.112523	0.120811	0.903841	0.97879
671.4756	16.56	m/z	0.0123022	0.0731588	0.168157	0.86646	0.969831
346.1970	6.99	m/z	-0.351916	0.263984	-1.3331	0.182499	0.653138
427.1968	7.07	n	0.1905	0.139655	1.36407	0.172545	0.645539
655.4548	16.90	m/z	0.100203	0.132829	0.754375	0.450624	0.80765
554.3451	13.20	m/z	0.617264	0.321763	1.91838	0.0550629	0.496547
581.4561	14.90	m/z	0.113817	0.132601	0.858345	0.390702	0.783411
310.1163	6.41	n	0.539534	0.283867	1.90066	0.0573471	0.506849
612.3719	15.64	n	0.113936	0.237529	0.47967	0.631462	0.88855
333.1442	5.87	m/z	0.237929	0.24629	0.966055	0.334017	0.754766
256.1153	5.92	m/z	0.114988	0.223822	0.513747	0.607429	0.879306
280.6433	16.08	m/z	0.124496	0.250031	0.497923	0.618538	0.885245
366.2013	4.68	n	0.122559	0.407995	0.300393	0.763877	0.940768
329.1106	9.75	m/z	0.529439	0.290945	1.81973	0.0688008	0.534287
509.2963	5.29	m/z	0.125578	0.285208	0.440304	0.659717	0.895094
281.1373	7.35	n	0.403587	0.249969	1.61455	0.106409	0.599142
511.1641	10.29	m/z	-0.652639	0.329076	-1.98325	0.0473399	0.480824
262.6015	10.38	m/z	-0.314217	0.150535	-2.08734	0.0368575	0.46224
373.2734	12.94	m/z	-0.03525	0.170764	-0.206425	0.836459	0.959171
445.1387	4.50	m/z	-0.124396	0.128784	-0.965928	0.33408	0.754766
496.1636	9.88	m/z	-0.204008	0.261967	-0.778754	0.436125	0.798812
867.5913	16.95	m/z	-0.453736	0.171298	-2.64881	0.00807759	0.352248
383.1263	9.25	n	-0.285514	0.138046	-2.06825	0.0386164	0.471595
563.3401	12.99	m/z	0.330654	0.210984	1.5672	0.117069	0.606905
542.2070	7.37	m/z	-0.210735	0.143226	-1.47135	0.141198	0.633592
390.1424	9.45	n	-0.349601	0.314332	-1.1122	0.266051	0.716866
397.1982	13.60	m/z	-0.706502	0.299058	-2.36243	0.0181558	0.407095
534.7070	0.59	m/z	-0.309544	0.154151	-2.00806	0.0446367	0.476945
266.1377	4.83	n	0.365	0.367911	0.992086	0.321156	0.750539
517.6633	0.59	n	0.294223	0.172121	1.70939	0.0873782	0.573129
522.2904	6.08	m/z	0.276687	0.416625	0.664114	0.506617	0.834643
460.2077	8.68	m/z	-0.0951562	0.124213	-0.766071	0.443634	0.802804
353.1108	6.05	n	0.0919543	0.5043	0.182341	0.855315	0.965905
326.0868	2.81	m/z	-0.130796	0.389232	-0.336037	0.736843	0.932141
370.2434	3.94	m/z	-0.140864	0.0871233	-1.61684	0.105914	0.599142
421.2423	6.39	m/z	0.223095	0.308527	0.723096	0.469621	0.818035
397.3229	15.86	n	0.274688	0.26429	1.03934	0.298645	0.733403
248.0950	4.20	m/z	-0.397806	0.188914	-2.10575	0.0352263	0.46224
671.4224	18.85	m/z	-0.0383061	0.186313	-0.2056	0.837103	0.959301
787.6730	12.91	m/z	0.0532758	0.207937	0.256211	0.797788	0.951009
442.7958	0.57	m/z	-0.136154	0.120733	-1.12772	0.259437	0.713862
1588.9391	11.33	n	0.10335	0.132789	0.778303	0.43639	0.798812
228.0977	1.44	m/z	-0.208506	0.32044	-0.650687	0.515248	0.839305
549.2670	9.16	m/z	-0.00795075	0.109109	-0.0728695	0.94191	0.987379
251.0676	11.73	m/z	-0.181959	0.121641	-1.49586	0.13469	0.630925
443.1845	8.24	m/z	0.213389	0.164735	1.29535	0.1952	0.660256
667.2073	10.33	m/z	0.00823059	0.262603	0.0313423	0.974997	0.993801
452.1813	11.59	m/z	-0.386002	0.381989	-1.01051	0.312253	0.744105
427.2177	10.70	m/z	0.062399	0.0889601	0.701427	0.483037	0.823735
643.4116	17.51	m/z	-0.119831	0.112724	-1.06304	0.287763	0.726142
582.3865	12.62	m/z	0.232652	0.160813	1.44673	0.147973	0.633592
368.1273	4.70	m/z	-0.174058	0.0806039	-2.15943	0.0308168	0.454436
496.9400	8.58	m/z	-0.33902	0.159181	-2.12978	0.0331898	0.46224
281.9811	16.17	m/z	-0.159374	0.111865	-1.4247	0.154243	0.633592
427.2840	14.32	m/z	0.0185691	0.183815	0.101021	0.919534	0.983272
385.3095	15.51	m/z	0.159354	0.303015	0.525895	0.598961	0.875415
327.0789	5.25	m/z	-0.907482	0.80852	-1.1224	0.261693	0.713862
166.0777	11.51	m/z	-0.253975	0.274971	-0.923642	0.355673	0.768896
462.2670	11.00	m/z	0.307295	0.106453	2.88667	0.00389343	0.281393
665.7771	0.57	m/z	-0.0612565	0.13311	-0.460195	0.645376	0.891621
484.2363	12.09	m/z	-0.191546	0.115891	-1.65281	0.098369	0.5877
263.0748	3.35	m/z	0.0433952	0.138823	0.312593	0.75459	0.938285
947.7599	0.55	m/z	-0.0456423	0.121752	-0.37488	0.70775	0.918842
364.1500	5.13	m/z	-0.424287	0.376796	-1.12604	0.260148	0.713862
541.4461	16.66	m/z	0.0872097	0.12947	0.673592	0.500571	0.83276
266.6094	15.29	m/z	-0.0948147	0.223919	-0.423433	0.671979	0.901843
738.8518	6.46	m/z	0.528698	0.35113	1.5057	0.132144	0.627371
532.2440	6.39	m/z	0.898157	0.413454	2.17233	0.029831	0.454436
390.2483	8.85	m/z	0.0312654	0.0533646	0.585883	0.557954	0.857928
905.7794	0.55	m/z	-0.0672134	0.124129	-0.541481	0.588176	0.872615
418.1370	13.01	m/z	0.363196	0.286867	1.26608	0.205486	0.672214
682.4285	14.52	m/z	0.180275	0.106834	1.68743	0.0915215	0.579177
273.1007	6.51	m/z	0.076028	0.0662386	1.14779	0.251055	0.710411
554.3452	13.01	m/z	0.805733	0.338523	2.38014	0.0173061	0.407095
378.2377	5.44	n	-0.64706	0.220167	-2.93895	0.00329327	0.268932
442.1963	2.66	n	0.405633	0.371439	1.09206	0.274807	0.72001
817.7258	0.57	m/z	-0.146055	0.124293	-1.17509	0.23996	0.703155
572.1866	13.56	m/z	-0.100475	0.101515	-0.989751	0.322296	0.750539
299.1389	8.60	m/z	-0.0290895	0.131161	-0.221784	0.824482	0.957885
226.6125	5.01	m/z	-0.0866397	0.60119	-0.144114	0.885411	0.974953
826.5748	19.37	m/z	0.0207592	0.0626309	0.331453	0.740303	0.933995
400.1171	5.01	m/z	-0.149287	0.126951	-1.17594	0.23962	0.70304
515.9782	11.28	m/z	0.10745	0.193647	0.554876	0.57898	0.869038
581.4536	18.42	m/z	-0.162425	0.130781	-1.24196	0.214252	0.680922
680.3304	5.97	m/z	0.145176	0.249947	0.580825	0.561358	0.859935
127.0633	4.33	n	0.396208	0.247069	1.60363	0.108795	0.601161
161.1365	6.51	m/z	0.0103811	0.144005	0.0720883	0.942532	0.987471
588.3654	14.79	m/z	-0.0603033	0.161802	-0.372698	0.709374	0.919257
464.2045	7.35	n	-0.274553	0.0809777	-3.39047	0.000697727	0.134579
744.4439	16.32	m/z	0.148629	0.182944	0.812425	0.416548	0.790709
601.3193	5.59	m/z	0.156116	0.404282	0.386157	0.69938	0.914199
696.2157	18.85	n	-0.222578	0.112963	-1.97037	0.0487957	0.483896
513.2759	12.33	n	0.116481	0.0792903	1.46905	0.141819	0.633592
666.4698	16.66	m/z	-0.0795216	0.129744	-0.612911	0.539935	0.849695
403.2549	5.03	m/z	0.213287	0.436589	0.48853	0.625174	0.886387
792.5376	16.81	m/z	0.0161758	0.0533262	0.303337	0.761633	0.940107
277.0051	4.13	m/z	0.000329399	0.0587135	0.00561027	0.995524	0.999413
961.5779	17.69	m/z	-0.196933	0.15093	-1.3048	0.19196	0.660256
717.5428	18.93	m/z	-0.173367	0.16655	-1.04093	0.297909	0.733092
300.0743	9.13	n	0.0888959	0.287097	0.309637	0.756837	0.938341
516.1978	11.13	m/z	-0.879668	0.406585	-2.16355	0.0304987	0.454436
404.1218	8.40	n	0.16378	0.303409	0.539798	0.589336	0.872615
377.1341	9.45	m/z	0.0873444	0.324525	0.269146	0.787818	0.948982
1336.7606	6.05	n	-0.282002	0.145365	-1.93996	0.052385	0.494124
246.0284	2.11	m/z	-0.0716402	0.631337	-0.113474	0.909655	0.980645
351.1323	7.30	m/z	0.0705476	0.0689754	1.02279	0.306405	0.73984
404.2109	10.93	n	-0.0898392	0.11041	-0.813687	0.415824	0.790709
691.4241	16.06	m/z	0.251226	0.131123	1.91595	0.055371	0.498111
295.1052	7.83	n	0.211141	0.369622	0.571234	0.567841	0.862759
765.4162	10.70	m/z	0.0365223	0.117051	0.312021	0.755025	0.938285
339.0285	4.91	m/z	-0.0462062	0.215533	-0.214382	0.83025	0.957993
725.1379	12.16	m/z	0.296564	0.19739	1.50243	0.132987	0.627371
651.4403	16.79	m/z	-0.0656559	0.18444	-0.355975	0.721859	0.92589
365.1085	2.46	n	-0.22211	0.306099	-0.725614	0.468075	0.817705
243.1531	6.92	m/z	-0.156918	0.283697	-0.553119	0.580182	0.869474
383.7081	6.56	m/z	0.149201	0.300638	0.496281	0.619696	0.885396
599.3466	12.14	m/z	0.304726	0.0981366	3.10512	0.00190202	0.216935
366.2022	6.21	m/z	-0.0630828	0.146794	-0.429737	0.667387	0.900005
682.5741	17.94	m/z	-0.0126538	0.16335	-0.077464	0.938254	0.987152
318.0970	9.23	m/z	0.195726	0.30798	0.635516	0.525092	0.844053
240.2401	15.77	m/z	0.117065	0.337226	0.347142	0.728485	0.927651
462.2022	10.68	m/z	0.0321422	0.0685844	0.468651	0.639319	0.889524
285.0159	4.33	n	-0.0662168	0.470197	-0.140828	0.888006	0.975418
319.1650	6.08	m/z	-0.19817	0.160412	-1.23539	0.216687	0.680922
313.2522	16.13	m/z	0.0717537	0.306272	0.234281	0.814767	0.955857
299.2278	10.98	m/z	0.487825	0.181293	2.69081	0.00712784	0.351545
651.4272	15.14	m/z	0.0253795	0.114189	0.222258	0.824113	0.957885
1035.5953	5.03	n	-0.226692	0.233044	-0.972742	0.330682	0.754297
503.2418	10.11	m/z	0.0614956	0.134554	0.457034	0.647646	0.89215
358.1259	4.91	m/z	-0.00927801	0.3182	-0.0291578	0.976739	0.994542
723.5990	18.90	m/z	-0.457147	0.213562	-2.14059	0.0323073	0.461521
748.4387	16.06	m/z	-0.158374	0.191626	-0.826476	0.408534	0.789224
593.4650	16.98	m/z	-0.0442762	0.0857897	-0.516101	0.605784	0.879212
844.5668	16.61	m/z	-0.111043	0.125867	-0.882223	0.377656	0.777438
358.1138	7.98	n	0.411383	0.362365	1.13527	0.256262	0.713862
312.0955	4.70	n	-0.201302	0.170824	-1.17842	0.238629	0.702155
493.2081	12.26	m/z	0.0364247	0.163493	0.22279	0.823699	0.957885
377.1341	8.11	m/z	-0.273114	0.446808	-0.611256	0.54103	0.849695
415.1637	10.13	m/z	-0.0876181	0.0854028	-1.02594	0.304921	0.73984
251.1025	6.46	m/z	0.321698	0.212336	1.51504	0.129763	0.627371
851.5289	17.00	n	0.106757	0.111478	0.957651	0.338239	0.757558
430.1721	3.66	m/z	0.817964	0.438295	1.86624	0.062008	0.51521
245.1777	10.95	n	0.253924	0.270737	0.937901	0.348295	0.76365
282.0646	5.44	m/z	0.219562	0.139882	1.56963	0.116501	0.606905
399.3618	13.53	m/z	-0.157918	0.160679	-0.982819	0.325697	0.752879
616.1529	12.64	m/z	-0.0922665	0.110874	-0.832174	0.405311	0.789224
434.2834	16.04	m/z	0.197713	0.109399	1.80726	0.0707214	0.535714
357.1186	1.51	n	-0.203695	0.252242	-0.807541	0.419355	0.792221
397.2938	13.01	n	0.389428	0.177526	2.19364	0.0282611	0.452721
799.6318	17.66	m/z	-0.0680069	0.151001	-0.450374	0.652441	0.892997
247.1440	9.70	m/z	0.0219466	0.0877014	0.250242	0.8024	0.951763
298.1138	3.74	n	0.509549	0.368211	1.38385	0.166405	0.643388
244.0516	3.39	n	-0.201373	0.291379	-0.691104	0.4895	0.82678
349.1523	10.61	n	0.184796	0.134143	1.3776	0.168327	0.643388
328.1420	6.94	n	0.282376	0.119372	2.36552	0.0180046	0.407095
388.3055	11.28	m/z	0.154007	0.139007	1.10791	0.2679	0.717208
209.1284	7.47	m/z	0.40889	0.178007	2.29704	0.0216163	0.428276
434.1954	8.85	m/z	-0.31853	0.232601	-1.36942	0.170867	0.645078
311.0767	8.63	n	0.264844	0.267524	0.989981	0.322184	0.750539
573.4119	17.66	m/z	-0.10116	0.109959	-0.919984	0.357581	0.77043
294.1334	5.36	m/z	0.108692	0.206363	0.526704	0.598399	0.874984
550.3140	11.87	m/z	0.150988	0.216768	0.696543	0.486089	0.823926
316.2480	11.00	m/z	-0.193859	0.0746403	-2.59725	0.00939748	0.35228
124.0506	4.91	m/z	0.103747	0.0964137	1.07606	0.281898	0.723482
631.2831	5.27	m/z	0.343828	0.247315	1.39024	0.164455	0.642343
675.1966	8.75	m/z	0.428849	0.24239	1.76926	0.0768512	0.543651
269.1281	16.66	m/z	0.0659002	0.141494	0.465746	0.641397	0.891067
443.2574	5.90	m/z	-0.080503	0.219829	-0.366208	0.71421	0.921249
481.3355	15.51	m/z	0.174344	0.131037	1.3305	0.183354	0.654033
561.2718	15.27	n	0.0723754	0.171845	0.421168	0.673633	0.90212
1347.7765	6.79	n	-0.168134	0.0935953	-1.79639	0.0724326	0.537775
292.2268	11.08	m/z	0.107646	0.0777542	1.38445	0.166222	0.643388
707.7579	0.57	m/z	-0.088183	0.13197	-0.668203	0.504004	0.832795
291.1111	10.13	m/z	-0.30404	0.203704	-1.49256	0.135553	0.63181
283.1307	10.29	n	0.298387	0.210572	1.41703	0.156473	0.634005
627.3561	9.53	m/z	-0.121028	0.122461	-0.988297	0.323007	0.750889
317.1529	3.22	m/z	-0.570759	0.518112	-1.10161	0.27063	0.719736
938.5294	10.01	n	-0.0180544	0.0703664	-0.256578	0.797505	0.951009
315.0801	2.61	n	-0.251412	0.311488	-0.807134	0.419589	0.792221
378.1327	3.49	m/z	-0.0416409	0.186501	-0.223275	0.823322	0.95767
380.1120	2.49	m/z	0.201899	0.0963926	2.09455	0.0362108	0.46224
473.2538	15.49	m/z	-0.124899	0.15596	-0.80084	0.423224	0.793937
743.5257	17.86	m/z	-0.144762	0.162512	-0.89078	0.373047	0.777069
518.2242	10.36	m/z	0.113453	0.114217	0.993311	0.320558	0.75011
323.1614	12.28	m/z	0.0742782	0.136563	0.543913	0.586502	0.872172
373.1578	8.73	m/z	0.085504	0.145111	0.589232	0.555706	0.856883
368.0649	5.29	m/z	0.140099	0.13974	1.00257	0.316068	0.74661
496.1647	11.75	n	-0.0876858	0.0658686	-1.33122	0.183116	0.653714
657.5063	18.30	m/z	-0.230048	0.143684	-1.60107	0.109362	0.601182
648.1856	10.77	n	-0.144519	0.225488	-0.640916	0.521577	0.842389
413.1883	4.45	n	0.0932521	0.313995	0.296986	0.766477	0.941303
528.2723	6.08	m/z	0.335024	0.231121	1.44956	0.147181	0.633592
446.3758	15.73	n	-0.564396	0.175174	-3.22192	0.00127336	0.173973
619.4906	15.62	m/z	0.146103	0.134668	1.08491	0.27796	0.720498
290.1020	5.13	m/z	0.518545	0.331248	1.56543	0.117483	0.608092
605.9068	17.07	m/z	0.269391	0.151245	1.78116	0.0748868	0.539503
497.3239	15.10	m/z	-0.0919904	0.173068	-0.531527	0.595054	0.873928
399.1251	13.60	m/z	0.173515	0.121835	1.42418	0.154394	0.633592
302.0003	3.51	m/z	0.2895	0.136879	2.115	0.0344303	0.46224
340.2480	11.59	m/z	-0.347911	0.151332	-2.29899	0.0215054	0.42737
447.2190	14.94	m/z	0.0483674	0.126496	0.382362	0.702193	0.915503
658.4417	16.64	m/z	0.0861652	0.148239	0.581259	0.561066	0.859935
532.2365	12.28	m/z	-0.0370355	0.100202	-0.36961	0.711673	0.920242
552.2372	13.18	n	-0.0232017	0.120312	-0.192847	0.847079	0.963431
615.0034	10.29	m/z	0.0353817	0.194592	0.181825	0.85572	0.965905
209.1284	7.07	m/z	0.129761	0.118169	1.0981	0.272161	0.719736
399.1657	4.96	n	-0.138023	0.320555	-0.430574	0.666778	0.899924
259.0752	5.67	m/z	0.141198	0.128982	1.09471	0.273643	0.719736
368.1563	3.56	m/z	0.462487	0.411505	1.12389	0.261059	0.713862
165.5511	3.37	m/z	-0.180589	0.136876	-1.31937	0.187047	0.659402
273.0917	10.70	m/z	0.0125304	0.158223	0.0791949	0.936878	0.986836
636.7340	17.04	m/z	0.203821	0.0945836	2.15493	0.0311672	0.457258
543.2476	8.06	m/z	0.496301	0.395	1.25646	0.20895	0.67571
278.6276	15.43	m/z	0.0714247	0.149451	0.477913	0.632712	0.88855
260.1490	4.10	m/z	-0.149323	0.159059	-0.93879	0.347839	0.763174
399.2021	6.44	n	0.500754	0.263307	1.90179	0.0571984	0.506218
602.8247	5.64	m/z	-0.160959	0.178936	-0.899537	0.368367	0.775504
304.1784	8.60	n	-0.0360475	0.0522551	-0.689838	0.490296	0.82678
466.1973	10.46	m/z	-0.23753	0.380651	-0.62401	0.532621	0.847387
332.2428	9.78	m/z	-0.297979	0.185002	-1.61068	0.10725	0.600636
375.2613	8.27	m/z	0.0231064	0.0787282	0.293496	0.769143	0.942552
396.1694	4.55	m/z	0.691753	0.364845	1.89602	0.0579573	0.509777
332.5615	1.38	m/z	-0.200643	0.172657	-1.16209	0.245199	0.708611
259.0711	4.43	m/z	0.283495	0.205482	1.37966	0.16769	0.643388
679.3858	13.94	m/z	0.102097	0.109973	0.928386	0.353207	0.767229
304.2116	7.57	m/z	-0.503545	0.21292	-2.36495	0.0180326	0.407095
252.0541	6.66	m/z	-0.508523	0.389297	-1.30626	0.191464	0.660256
402.2848	11.18	m/z	0.0595396	0.110328	0.53966	0.589431	0.872615
931.4690	7.50	n	0.238746	0.293984	0.812104	0.416732	0.790709
669.3566	7.98	m/z	0.303132	0.242966	1.24763	0.212165	0.677949
486.3173	12.47	m/z	0.217211	0.168849	1.28642	0.198296	0.664185
563.4941	15.14	m/z	0.210565	0.126607	1.66314	0.0962848	0.584122
627.2448	13.68	m/z	-0.353014	0.34176	-1.03293	0.301636	0.735415
307.1064	6.05	m/z	0.061033	0.0506772	1.20435	0.228455	0.690101
748.9010	10.36	m/z	0.435772	0.223997	1.94543	0.051723	0.49374
237.0216	1.87	n	-0.119348	0.103514	-1.15297	0.248923	0.708711
1293.8024	7.10	n	-0.00865604	0.13319	-0.0649901	0.948182	0.988164
384.3025	15.08	n	0.108815	0.131618	0.826745	0.408381	0.789224
322.1622	10.75	m/z	0.177533	0.117928	1.50544	0.132212	0.627371
221.0920	6.05	m/z	0.687851	0.44801	1.53535	0.124698	0.624316
432.2539	5.18	m/z	0.0024102	0.249302	0.00966781	0.992286	0.999413
223.0996	8.55	n	0.187514	0.143728	1.30464	0.192014	0.660256
713.3858	12.12	m/z	-0.0096341	0.156941	-0.0613867	0.951051	0.9886
442.2049	7.35	n	0.167814	0.0806818	2.07994	0.0375307	0.463943
360.1551	6.05	m/z	0.0856908	0.344192	0.248962	0.80339	0.951763
341.1105	7.18	m/z	0.265301	0.248993	1.0655	0.28665	0.725787
426.1636	8.03	n	-0.178235	0.20629	-0.864001	0.387588	0.783411
482.2666	5.52	m/z	-0.365375	0.168075	-2.17389	0.0297138	0.454436
794.9296	12.62	m/z	0.0857837	0.175312	0.489319	0.624616	0.886387
340.1290	11.26	m/z	-0.0837326	0.343786	-0.24356	0.807571	0.952932
607.3088	12.96	m/z	-0.172784	0.17813	-0.969987	0.332053	0.754297
299.1026	5.80	m/z	0.26961	0.372361	0.724055	0.469032	0.818035
248.1004	3.44	m/z	0.288971	0.192978	1.49743	0.134282	0.629728
143.2093	3.37	n	0.0394331	0.112548	0.350367	0.726063	0.927088
329.1492	5.25	m/z	0.155258	0.116785	1.32944	0.183704	0.654033
365.3199	15.02	m/z	0.0534949	0.215714	0.24799	0.804142	0.952079
397.3463	16.06	m/z	-0.327642	0.164605	-1.99048	0.0465384	0.479794
620.1619	11.56	m/z	0.0432414	0.258342	0.16738	0.867071	0.969872
693.4299	16.28	m/z	-0.0420521	0.149405	-0.281465	0.778354	0.944399
457.2859	16.66	m/z	-0.0848139	0.110164	-0.769889	0.441366	0.802461
660.8126	8.06	m/z	0.566897	0.30461	1.86106	0.0627358	0.51587
494.8173	0.59	m/z	-0.14628	0.105679	-1.38419	0.1663	0.643388
354.0786	3.97	m/z	-0.247486	0.332506	-0.744304	0.456693	0.811355
603.4834	16.98	n	0.21735	0.136983	1.58669	0.112582	0.60431
688.8925	9.78	m/z	-0.116942	0.106305	-1.10006	0.271308	0.719736
304.9999	6.10	m/z	-0.0985347	0.147556	-0.66778	0.504274	0.832795
278.6277	15.27	m/z	-0.0126847	0.211636	-0.0599365	0.952206	0.989034
416.3157	8.80	m/z	-0.323413	0.190689	-1.69602	0.0898812	0.576752
184.6279	4.08	m/z	-0.931549	0.25209	-3.69531	0.000219623	0.129117
345.1443	6.31	m/z	-0.0552873	0.121676	-0.454383	0.649553	0.89261
511.2752	6.03	m/z	-0.0134139	0.240101	-0.0558678	0.955447	0.989549
554.2459	12.74	m/z	0.182371	0.099834	1.82674	0.0677385	0.53074
104.0621	3.37	m/z	-0.506963	0.333928	-1.51818	0.128969	0.627371
260.1133	2.91	m/z	-0.855616	0.245413	-3.48644	0.000489493	0.133092
866.4650	5.57	n	-0.571889	0.207936	-2.75032	0.00595373	0.335029
666.8571	12.05	m/z	-0.00127348	0.187135	-0.00680512	0.99457	0.999413
345.1685	7.35	n	0.310147	0.206334	1.50313	0.132806	0.627371
629.4231	15.18	m/z	0.0661675	0.10942	0.60471	0.545372	0.851972
327.0861	3.72	m/z	0.712265	0.276487	2.57612	0.00999154	0.358058
617.8808	16.86	m/z	0.00692354	0.14666	0.0472082	0.962347	0.990523
585.3972	15.16	m/z	0.129336	0.13661	0.946756	0.343763	0.760593
770.4672	6.26	n	0.0248879	0.0618856	0.402161	0.687566	0.907803
907.5382	4.91	n	-0.400181	0.160997	-2.48564	0.0129317	0.385483
414.3211	12.12	m/z	-0.155528	0.174635	-0.890592	0.373148	0.777069
555.1830	9.43	n	-0.415187	0.23057	-1.80069	0.0717511	0.537775
783.1004	17.91	m/z	-0.0474176	0.147727	-0.320981	0.748225	0.937497
293.1949	6.39	n	0.137072	0.111878	1.2252	0.220501	0.684029
283.6303	13.58	m/z	0.328434	0.383759	0.855834	0.39209	0.783411
347.1558	3.30	m/z	-0.00631603	0.121798	-0.0518566	0.958643	0.989732
280.6074	15.31	m/z	-0.12688	0.155633	-0.815256	0.414926	0.790709
373.0487	10.16	m/z	0.00216958	0.121905	0.0177974	0.985801	0.997036
466.2216	8.19	m/z	0.0821434	0.0792368	1.03668	0.299884	0.734252
285.1020	2.76	m/z	0.00504799	0.162157	0.0311302	0.975166	0.993801
365.1341	7.07	m/z	-0.151111	0.424703	-0.355804	0.721987	0.92589
224.1069	13.16	m/z	-0.297805	0.284295	-1.04752	0.294859	0.72971
402.6885	0.61	m/z	-0.141404	0.0990269	-1.42794	0.153309	0.633592
211.1189	1.35	m/z	-0.16653	0.16591	-1.00373	0.315507	0.74661
972.7679	0.55	m/z	-0.0581767	0.120367	-0.483326	0.628864	0.888052
287.1024	6.39	m/z	0.35368	0.277639	1.27389	0.202704	0.667671
858.5097	16.52	m/z	-0.0407673	0.162501	-0.250874	0.801911	0.951671
933.7571	0.55	n	-0.0323032	0.171712	-0.188125	0.850779	0.964516
681.2765	7.65	m/z	0.0718148	0.131972	0.544169	0.586325	0.872107
369.2361	4.25	n	-0.0948054	0.106293	-0.891927	0.372432	0.777069
632.3016	8.01	m/z	0.5259	0.217794	2.41467	0.0157497	0.401892
338.0995	11.36	m/z	0.0330507	0.156269	0.211498	0.832499	0.958316
337.2255	13.60	m/z	0.123349	0.180218	0.684444	0.493695	0.826986
307.1062	4.38	m/z	-0.108376	0.192269	-0.563669	0.57298	0.866344
567.1308	3.82	n	0.0320009	0.238609	0.134114	0.893312	0.976152
420.2163	6.44	m/z	0.505972	0.338822	1.49333	0.135352	0.63177
347.0436	4.93	m/z	0.329464	0.401488	0.820608	0.41187	0.790709
463.3541	17.26	m/z	0.0327121	0.111378	0.293702	0.768985	0.942552
487.2335	15.51	m/z	0.0667202	0.237363	0.281089	0.778642	0.944399
262.1104	6.87	m/z	-0.0507956	0.224664	-0.226096	0.821127	0.956474
1632.9646	11.41	n	0.271203	0.153245	1.76973	0.0767714	0.543651
555.3244	15.45	m/z	-0.237757	0.174095	-1.36568	0.17204	0.645539
221.0644	2.04	m/z	0.115902	0.160454	0.72234	0.470085	0.818035
285.1555	6.34	m/z	-0.289222	0.250719	-1.15357	0.248676	0.708711
399.2712	7.60	m/z	0.0250042	0.146553	0.170615	0.864526	0.968991
319.6343	13.29	n	0.188801	0.0833256	2.26582	0.0234623	0.437044
327.1444	4.08	n	0.545517	0.384521	1.41869	0.155988	0.634005
296.8072	9.43	n	0.17246	0.108272	1.59285	0.111194	0.603154
430.3444	15.04	n	-0.153757	0.172824	-0.88967	0.373643	0.777069
347.1599	7.65	m/z	-0.21006	0.161958	-1.297	0.19463	0.660256
227.1633	2.91	n	0.335735	0.27086	1.23951	0.215156	0.680922
375.1873	4.86	m/z	-0.0306685	0.113195	-0.270934	0.786442	0.948765
316.0159	4.43	m/z	-0.0635212	0.0671689	-0.945694	0.344305	0.761095
283.1075	10.26	m/z	0.229263	0.382159	0.599914	0.548563	0.853494
380.0530	4.15	n	0.0979393	0.146198	0.669907	0.502917	0.832795
325.0380	1.42	m/z	-0.318074	0.2112	-1.50603	0.132058	0.627371
404.1450	7.65	m/z	0.592439	0.37946	1.56127	0.11846	0.60958
451.2346	5.42	m/z	-0.00833252	0.379823	-0.0219379	0.982497	0.996022
360.1680	3.64	m/z	0.0573962	0.121403	0.472773	0.636375	0.888703
245.1455	6.92	n	0.199081	0.109779	1.81346	0.0697606	0.535405
499.2946	17.24	m/z	-0.162987	0.138639	-1.17562	0.239747	0.70304
376.1267	6.51	n	0.446365	0.341836	1.30579	0.191625	0.660256
312.1915	8.60	m/z	0.129404	0.107227	1.20682	0.227502	0.68849
264.1956	9.93	m/z	-0.252087	0.197726	-1.27493	0.202334	0.667121
562.8374	11.03	m/z	0.0455959	0.116488	0.391422	0.695485	0.911324
556.1422	2.76	m/z	-0.0287762	0.0984578	-0.292269	0.770081	0.942552
605.8557	11.56	m/z	0.273825	0.148635	1.84226	0.0654367	0.52603
289.1948	4.28	m/z	-0.706554	0.541962	-1.3037	0.192337	0.660256
320.0554	3.14	n	0.181483	0.357765	0.50727	0.611965	0.882254
953.7001	0.57	m/z	-0.153005	0.169991	-0.900076	0.36808	0.775504
303.1701	9.41	m/z	-0.0755384	0.119366	-0.632833	0.526843	0.845088
265.6199	15.14	m/z	-0.273453	0.160023	-1.70884	0.0874813	0.573129
691.4388	16.72	m/z	-0.0161495	0.0954348	-0.16922	0.865623	0.969392
708.4440	14.88	m/z	0.278373	0.120862	2.30322	0.0212664	0.42737
280.1421	5.39	n	0.228296	0.310423	0.735434	0.462075	0.813684
777.6625	12.47	m/z	0.134368	0.161882	0.830041	0.406516	0.789224
415.3204	13.75	m/z	0.358021	0.251074	1.42596	0.15388	0.633592
661.3591	6.64	m/z	-0.274943	0.140794	-1.9528	0.0508435	0.492514
459.0919	1.42	m/z	-0.178536	0.182001	-0.98096	0.326613	0.753403
331.1974	3.79	m/z	0.419174	0.31277	1.3402	0.18018	0.652673
294.6297	2.99	m/z	0.413214	0.413728	0.998758	0.317912	0.748875
537.3548	17.16	m/z	-0.31777	0.198793	-1.59849	0.109933	0.601268
120.1631	3.37	m/z	0.322168	0.176329	1.82709	0.0676869	0.53074
279.3176	14.79	m/z	0.0149126	0.137722	0.10828	0.913774	0.98243
280.1219	4.68	n	0.0493839	0.167162	0.295426	0.767668	0.942236
266.1053	12.12	n	-0.11825	0.253643	-0.466205	0.641069	0.890894
591.3300	7.81	m/z	0.419938	0.259402	1.61887	0.105476	0.597923
712.4392	15.49	m/z	-0.396367	0.165388	-2.39659	0.0165483	0.407095
668.4125	15.57	m/z	0.303373	0.249011	1.21831	0.223105	0.684029
498.2519	12.91	m/z	-0.157274	0.119549	-1.31556	0.188323	0.660256
664.3645	6.15	m/z	0.227779	0.293187	0.776908	0.437213	0.798953
388.1728	6.41	m/z	0.0521283	0.290127	0.179674	0.857409	0.96609
213.0950	8.19	m/z	-0.325217	0.160708	-2.02365	0.0430063	0.476945
525.2551	10.26	m/z	0.0683486	0.14133	0.483612	0.628661	0.888052
502.2902	15.43	n	0.144179	0.122095	1.18087	0.237653	0.701725
491.1705	11.66	m/z	-0.0129815	0.126847	-0.10234	0.918487	0.983272
259.0152	6.76	m/z	0.0674813	0.0600649	1.12347	0.261237	0.713862
332.2429	10.01	m/z	-0.334876	0.168534	-1.987	0.0469224	0.479794
469.3634	15.10	m/z	-0.0512319	0.0883919	-0.579599	0.562185	0.859935
308.1005	8.32	n	0.220865	0.219642	1.00557	0.314623	0.745653
536.2637	10.77	m/z	-0.112962	0.079453	-1.42175	0.1551	0.633592
300.1916	6.97	m/z	0.0145129	0.332162	0.043692	0.96515	0.991878
517.7489	5.74	m/z	0.121588	0.137552	0.88394	0.376729	0.777159
443.1575	14.13	m/z	0.0847583	0.16427	0.51597	0.605876	0.879212
864.6274	16.81	m/z	0.0244898	0.162412	0.150788	0.880143	0.972696
304.0926	3.56	m/z	0.196687	0.433605	0.45361	0.65011	0.89261
258.1698	5.57	m/z	-0.461239	0.206023	-2.23878	0.0251703	0.444205
588.2123	6.94	m/z	-0.0511876	0.164166	-0.311803	0.75519	0.938285
357.1054	6.05	m/z	0.0714868	0.413235	0.172993	0.862657	0.968219
271.9961	6.89	m/z	0.0494025	0.175864	0.280913	0.778777	0.944399
412.7109	5.90	m/z	-0.489968	0.189108	-2.59094	0.00957153	0.352641
277.6682	5.29	m/z	-0.708686	0.208334	-3.40168	0.000669724	0.133092
248.0916	5.67	m/z	-0.0503156	0.153475	-0.327842	0.743031	0.935637
539.4071	18.98	m/z	-0.166693	0.168255	-0.990716	0.321824	0.750539
441.0876	5.29	m/z	-0.0569679	0.155359	-0.366686	0.713853	0.921249
368.1273	4.40	m/z	-0.124776	0.0808593	-1.54312	0.122801	0.620616
724.6363	12.16	m/z	0.291624	0.19147	1.52308	0.127739	0.627371
262.6364	14.88	m/z	0.0869334	0.184374	0.471507	0.637279	0.889057
341.6793	3.44	m/z	0.283746	0.25971	1.09255	0.274591	0.719753
235.0647	1.85	m/z	-0.050673	0.0523137	-0.968638	0.332726	0.754501
293.0355	2.89	m/z	0.0674203	0.0794291	0.848811	0.395986	0.784942
260.1490	4.45	m/z	-0.126708	0.132944	-0.953095	0.340542	0.758265
622.4437	16.30	m/z	-0.0868256	0.159215	-0.545334	0.585524	0.87131
603.4866	17.36	m/z	0.293129	0.156372	1.87457	0.0608525	0.51269
641.4420	18.40	m/z	-0.0390597	0.112076	-0.348511	0.727456	0.92751
634.8458	7.78	m/z	0.428681	0.208849	2.05259	0.0401121	0.472378
236.0229	5.44	m/z	0.161101	0.155742	1.03441	0.300946	0.7345
365.1818	4.52	m/z	0.63527	0.340198	1.86735	0.0618521	0.51521
326.1458	3.82	m/z	0.485586	0.26574	1.8273	0.0676546	0.53074
283.0851	9.53	m/z	0.260777	0.151448	1.7219	0.0850879	0.569637
257.1494	3.77	m/z	-0.339447	0.161968	-2.09577	0.0361027	0.46224
372.1011	10.83	m/z	0.170027	0.198291	0.857462	0.39119	0.783411
358.1758	8.29	m/z	-0.0882722	0.221462	-0.398587	0.690197	0.909392
288.2167	8.80	m/z	-0.46068	0.171036	-2.69347	0.00707132	0.351545
656.8583	8.27	m/z	0.164263	0.150204	1.0936	0.27413	0.719736
539.7438	6.92	m/z	0.366244	0.208409	1.75733	0.0788614	0.552535
233.0644	5.15	m/z	-0.101513	0.111029	-0.914297	0.360561	0.770967
871.8827	7.86	m/z	-0.056601	0.112793	-0.501813	0.615799	0.884071
343.2086	5.34	m/z	0.116063	0.214876	0.540139	0.589101	0.872615
423.1712	8.37	m/z	-0.11781	0.17104	-0.688782	0.490961	0.82678
528.8107	10.08	m/z	0.492274	0.274393	1.79405	0.0728055	0.538666
324.1340	8.71	m/z	-0.178409	0.236733	-0.753629	0.451072	0.807939
462.1336	4.96	n	-0.522381	0.31538	-1.65635	0.0976504	0.5877
341.1853	3.82	n	0.233055	0.163089	1.429	0.153003	0.633592
372.2743	11.80	m/z	-0.0621224	0.0553721	-1.12191	0.261902	0.713862
542.2069	7.13	m/z	-0.212366	0.153484	-1.38364	0.16647	0.643388
265.1181	4.33	m/z	0.251606	0.290586	0.865858	0.386568	0.783411
181.1335	10.33	m/z	0.140058	0.168427	0.831561	0.405657	0.789224
243.6082	1.60	m/z	-0.126844	0.282993	-0.448225	0.653991	0.893143
312.0388	5.92	m/z	-0.414028	0.21952	-1.88606	0.0592869	0.511419
737.4470	15.16	m/z	0.0429989	0.177667	0.24202	0.808765	0.953078
395.1447	7.23	m/z	-0.592717	0.543141	-1.09128	0.275151	0.720129
1232.6287	10.46	n	0.0406158	0.0801921	0.506481	0.612519	0.882254
374.1092	1.58	m/z	-0.0577369	0.161205	-0.358158	0.720225	0.925036
400.8365	8.24	m/z	0.225551	0.442796	0.509379	0.610487	0.88165
180.1212	6.39	m/z	0.0793733	0.106313	0.746602	0.455304	0.81028
542.2532	12.36	m/z	-0.0218035	0.0832233	-0.261987	0.793331	0.949325
202.0742	7.20	n	-0.614995	0.264661	-2.32371	0.0201412	0.419909
480.2011	8.24	m/z	-0.0410462	0.0904934	-0.453582	0.65013	0.89261
932.2593	0.55	n	0.22521	0.155695	1.44649	0.148041	0.633592
351.1616	9.35	m/z	0.471164	0.155403	3.03188	0.00243037	0.234291
366.2637	11.92	m/z	0.170325	0.156215	1.09033	0.27557	0.720178
532.2672	11.95	m/z	0.0052633	0.240021	0.0219285	0.982505	0.996022
537.7463	5.05	m/z	0.487334	0.280057	1.74012	0.0818375	0.561887
533.2920	17.07	m/z	-0.275771	0.16812	-1.64033	0.100938	0.591303
468.2357	10.11	m/z	0.0375809	0.0611489	0.61458	0.538832	0.849201
772.8922	12.16	m/z	-0.00627006	0.182307	-0.034393	0.972564	0.992542
290.1021	7.20	m/z	0.0514391	0.289919	0.177426	0.859174	0.96609
598.2988	11.08	m/z	0.0967812	0.0920268	1.05166	0.292954	0.72971
276.1010	1.76	m/z	0.0840203	0.095746	0.877533	0.380197	0.779895
466.1973	9.88	m/z	-0.349565	0.399678	-0.874619	0.381781	0.780706
798.4246	12.24	m/z	0.330082	0.194074	1.7008	0.0889804	0.574344
294.1558	3.56	m/z	0.447764	0.371547	1.20514	0.228151	0.689976
558.7752	7.65	m/z	0.281186	0.328415	0.856192	0.391892	0.783411
365.7316	13.39	m/z	-0.00064654	0.112784	-0.00573254	0.995426	0.999413
225.1232	5.52	m/z	-0.219655	0.276617	-0.794076	0.427151	0.795373
399.1097	7.02	n	-0.0500172	0.0873212	-0.572796	0.566783	0.862759
371.1921	0.98	m/z	-0.228673	0.157606	-1.45092	0.146802	0.633592
246.1004	7.45	n	-0.00558802	0.225013	-0.0248341	0.980187	0.99526
268.1764	4.08	m/z	-0.852122	0.23306	-3.65623	0.00025595	0.129117
452.1815	10.80	m/z	-0.422625	0.380692	-1.11015	0.266935	0.717208
322.1064	1.96	m/z	-0.12209	0.182132	-0.670336	0.502643	0.832795
436.1256	6.89	n	0.00984942	0.0527485	0.186724	0.851877	0.964516
356.2294	17.44	m/z	0.205733	0.183098	1.12362	0.261172	0.713862
809.2409	0.57	m/z	-0.198348	0.154731	-1.28189	0.19988	0.666587
428.8559	5.36	m/z	0.54008	0.389359	1.3871	0.165411	0.643388
829.1363	17.07	m/z	0.29795	0.145594	2.04644	0.040713	0.472378
781.3912	8.37	m/z	0.168419	0.205798	0.818371	0.413145	0.790709
532.1928	8.90	m/z	-0.134777	0.264807	-0.508961	0.61078	0.88165
426.2249	8.06	m/z	0.426692	0.366868	1.16307	0.244802	0.708611
668.4146	14.30	m/z	0.309653	0.134401	2.30395	0.0212253	0.42737
354.2315	10.49	n	-0.0451182	0.0995362	-0.453285	0.650344	0.89261
331.1697	4.52	m/z	0.506845	0.353942	1.432	0.152144	0.633592
607.3663	13.06	m/z	0.0754963	0.141812	0.53237	0.594469	0.873823
378.2636	12.79	m/z	0.124138	0.121351	1.02296	0.306325	0.73984
289.0946	9.08	n	0.283634	0.171096	1.65775	0.0973683	0.5877
256.1289	4.63	m/z	0.173109	0.193149	0.896245	0.370122	0.776262
475.3628	15.38	m/z	0.183384	0.235927	0.777292	0.436986	0.798953
318.1657	5.08	m/z	-0.132688	0.227697	-0.582741	0.560068	0.859686
352.0993	5.44	n	0.134904	0.0987197	1.36654	0.17177	0.645539
257.1898	13.04	m/z	0.0918963	0.287349	0.319807	0.749115	0.937895
410.1226	1.51	m/z	-0.183613	0.157234	-1.16777	0.2429	0.707582
463.4483	19.45	m/z	-0.0511984	0.177877	-0.28783	0.773477	0.942864
317.1530	3.89	m/z	-0.493974	0.486648	-1.01505	0.31008	0.741962
556.3609	13.27	m/z	0.358907	0.226737	1.58292	0.113439	0.605931
361.0788	11.75	m/z	-0.166746	0.162744	-1.02459	0.305556	0.73984
705.4541	16.88	m/z	0.168926	0.120681	1.39977	0.161582	0.638911
1047.5951	7.47	n	0.0624752	0.244974	0.255028	0.798701	0.951009
620.3911	16.02	m/z	-0.0714764	0.16595	-0.43071	0.666679	0.899924
978.7078	0.57	m/z	-0.258936	0.193726	-1.33661	0.181351	0.652673
505.4225	19.50	m/z	-0.233246	0.143853	-1.62142	0.104927	0.597445
355.1262	7.45	m/z	0.126849	0.112662	1.12592	0.2602	0.713862
460.2079	7.13	m/z	-0.184723	0.105376	-1.75299	0.079604	0.554186
477.2672	9.75	m/z	-0.131655	0.0786142	-1.67469	0.0939943	0.580447
395.2943	13.32	m/z	-0.0966078	0.152025	-0.635473	0.52512	0.844053
351.1987	12.81	m/z	-0.0372992	0.0394712	-0.944973	0.344673	0.761322
286.2123	10.01	m/z	0.0595469	0.177178	0.336085	0.736807	0.932141
611.3367	11.59	m/z	0.190949	0.139004	1.37369	0.169537	0.643388
725.3671	9.25	m/z	0.251355	0.172027	1.46114	0.143978	0.633592
241.0946	4.13	m/z	0.331354	0.232338	1.42617	0.153818	0.633592
291.1297	15.29	m/z	0.170637	0.212116	0.804449	0.421138	0.792261
795.8856	8.40	m/z	0.363426	0.247509	1.46834	0.142013	0.633592
521.2935	10.01	m/z	-0.0300395	0.109722	-0.273779	0.784255	0.947172
257.0211	5.05	n	0.374105	0.304619	1.22811	0.219407	0.682901
507.9023	10.88	m/z	0.0977494	0.206414	0.47356	0.635813	0.88855
631.2396	14.18	m/z	-0.113545	0.14769	-0.768805	0.442009	0.802804
358.2584	9.18	m/z	0.229663	0.108733	2.11217	0.034672	0.46224
470.1922	11.54	m/z	0.000754546	0.20389	0.00370076	0.997047	0.999413
498.1871	8.55	m/z	-0.389712	0.385663	-1.0105	0.312256	0.744105
519.2565	12.84	m/z	-0.101722	0.0678674	-1.49883	0.133918	0.629352
361.1484	3.62	m/z	0.835763	0.405526	2.06094	0.0393089	0.471613
581.0679	11.69	m/z	0.246319	0.193292	1.27434	0.202544	0.66748
673.2475	9.18	m/z	0.125358	0.173328	0.723244	0.46953	0.818035
715.2583	9.45	m/z	-0.109645	0.156509	-0.700567	0.483573	0.823735
478.7561	6.41	m/z	0.147561	0.244834	0.602701	0.546708	0.852428
289.1182	5.97	m/z	0.150189	0.334218	0.449373	0.653162	0.893058
560.0042	11.49	m/z	0.153341	0.159096	0.963827	0.335133	0.756038
419.8436	8.22	m/z	0.59928	0.331388	1.80839	0.0705455	0.535714
212.0609	4.98	m/z	0.0234035	0.166006	0.14098	0.887886	0.975418
436.2159	13.04	n	-0.000141355	0.0937914	-0.00150712	0.998797	0.999642
503.3259	17.46	m/z	-0.211184	0.185238	-1.14007	0.254258	0.713725
451.3180	16.72	m/z	-0.121232	0.173557	-0.698512	0.484857	0.823735
312.1344	15.29	m/z	-0.561176	0.210907	-2.66078	0.00779609	0.352248
467.4028	18.02	n	0.136073	0.117253	1.16051	0.245841	0.708611
417.1330	10.75	m/z	0.0522304	0.272917	0.191378	0.848229	0.963901
505.6157	6.23	m/z	-0.074478	0.24067	-0.309461	0.756971	0.938341
280.0617	11.90	n	-0.298112	0.126785	-2.35132	0.0187069	0.410691
415.3203	13.53	m/z	0.780101	0.260287	2.99708	0.00272576	0.244379
373.1243	9.01	m/z	0.0430195	0.47116	0.0913055	0.92725	0.983764
463.2324	11.95	m/z	-0.459151	0.128771	-3.56563	0.000362982	0.133092
615.2447	13.51	m/z	0.0189128	0.147652	0.128091	0.898077	0.97704
708.2553	0.75	m/z	-0.242855	0.164681	-1.4747	0.140293	0.633592
305.0766	3.49	m/z	0.493302	0.222437	2.21772	0.0265741	0.448189
293.1949	6.00	n	0.1338	0.11533	1.16015	0.245988	0.708611
464.1914	9.53	m/z	0.0574192	0.126069	0.455459	0.648779	0.89261
347.1559	2.86	m/z	-0.0209294	0.109211	-0.191643	0.848022	0.963901
392.0267	1.58	n	0.0461742	0.118251	0.390475	0.696185	0.911324
452.1814	9.30	m/z	0.217903	0.329169	0.661981	0.507984	0.835357
512.2541	5.36	m/z	-0.285118	0.128723	-2.21497	0.0267621	0.448189
502.2277	4.78	m/z	0.251272	0.338544	0.742216	0.457957	0.811697
362.1344	9.08	m/z	0.0752374	0.35071	0.214529	0.830135	0.957993
428.1105	12.81	n	0.19213	0.149721	1.28326	0.199402	0.665824
463.3180	17.02	m/z	0.113375	0.116495	0.973213	0.330447	0.754297
262.6346	15.31	m/z	0.245262	0.210766	1.16367	0.244558	0.708611
1079.6228	5.44	n	-0.382025	0.11826	-3.23038	0.00123628	0.173973
348.1052	7.93	m/z	-0.0717194	0.243259	-0.294827	0.768126	0.942552
707.4700	17.00	m/z	0.0385465	0.115109	0.33487	0.737723	0.932714
247.1077	5.36	m/z	0.226478	0.267418	0.846907	0.397047	0.785132
821.6089	16.90	m/z	-0.0735663	0.171857	-0.428066	0.668603	0.900719
271.1075	5.82	m/z	0.214228	0.282058	0.759517	0.447543	0.804658
374.1456	4.40	m/z	0.822414	0.344617	2.38646	0.0170116	0.407095
775.5591	16.40	m/z	0.0915254	0.13681	0.668998	0.503497	0.832795
292.2269	11.49	m/z	-0.0273983	0.116056	-0.236078	0.813372	0.954806
174.0361	1.35	m/z	0.0556413	0.184239	0.302006	0.762648	0.940387
737.6257	16.60	m/z	-0.0120962	0.151289	-0.0799545	0.936273	0.986836
363.1547	9.96	m/z	0.112118	0.25933	0.432336	0.665497	0.899924
514.1821	9.13	m/z	0.0938586	0.159877	0.587066	0.557159	0.857812
582.3861	12.84	m/z	0.152181	0.153128	0.993815	0.320313	0.749951
542.2069	8.87	m/z	-0.0263227	0.147501	-0.178457	0.858364	0.96609
402.1770	5.52	m/z	0.568839	0.395649	1.43774	0.150509	0.633592
561.2587	7.25	n	0.0295816	0.0951738	0.310817	0.75594	0.938341
336.1414	10.21	m/z	0.237822	0.139829	1.70081	0.0889784	0.574344
276.1956	10.13	m/z	0.0155628	0.0784339	0.198419	0.842717	0.962476
713.6365	12.12	m/z	0.0254581	0.164271	0.154976	0.87684	0.971969
268.0901	1.42	m/z	-0.0582945	0.19101	-0.305192	0.76022	0.939424
662.2409	9.16	m/z	0.0626495	0.193725	0.323394	0.746397	0.936817
618.3415	13.89	m/z	0.168731	0.11592	1.45558	0.145509	0.633592
622.4072	16.54	m/z	-0.0572244	0.16896	-0.338686	0.734847	0.931952
274.2254	9.33	n	-0.0443089	0.0906551	-0.488764	0.625009	0.886387
240.1837	7.30	n	0.0835062	0.0906732	0.920957	0.357073	0.770265
372.1909	12.52	n	0.0753678	0.118411	0.636496	0.524453	0.843602
201.1022	9.90	m/z	-0.116123	0.081537	-1.42418	0.154395	0.633592
521.5121	17.73	m/z	-0.301567	0.224306	-1.34444	0.178805	0.651462
647.3615	8.66	m/z	0.0830178	0.262972	0.315691	0.752237	0.938285
237.1232	4.38	m/z	0.350197	0.230059	1.5222	0.127958	0.627371
274.0820	5.87	m/z	0.210494	0.182231	1.15509	0.248053	0.708711
387.6981	4.30	m/z	0.318467	0.296194	1.0752	0.282286	0.723482
302.1021	8.40	m/z	0.182196	0.219526	0.829952	0.406566	0.789224
722.5421	16.52	m/z	0.233513	0.114072	2.04706	0.040652	0.472378
493.2269	10.77	m/z	0.248065	0.153743	1.6135	0.106635	0.599142
299.2729	13.53	m/z	-0.120004	0.162389	-0.738991	0.459913	0.813575
710.3466	9.48	m/z	0.247529	0.217832	1.13633	0.255819	0.713862
389.2592	13.48	m/z	-0.102549	0.0612437	-1.67444	0.0940442	0.580447
281.1485	1.92	n	0.0357653	0.158524	0.225614	0.821501	0.956741
599.8433	5.77	m/z	-0.0337237	0.262767	-0.128341	0.897879	0.97704
568.1603	9.68	m/z	0.0445177	0.280655	0.158621	0.873968	0.970779
621.3402	11.33	m/z	0.133322	0.134117	0.994072	0.320188	0.749926
203.1429	16.90	m/z	0.00656252	0.307266	0.0213578	0.98296	0.996113
269.6155	15.10	m/z	-0.0899076	0.306694	-0.293151	0.769407	0.942552
525.7828	5.47	m/z	-0.431609	0.173101	-2.4934	0.0126528	0.380628
404.9028	5.31	m/z	-0.0911325	0.109049	-0.835702	0.403322	0.788237
533.2930	12.84	m/z	0.217204	0.193058	1.12507	0.26056	0.713862
494.2958	10.53	m/z	0.303638	0.148131	2.04979	0.0403852	0.472378
235.1053	4.73	m/z	-0.0392636	0.297095	-0.132158	0.894859	0.976363
380.0982	7.62	n	0.0970853	0.159615	0.608248	0.543023	0.850194
423.1873	6.46	m/z	0.0663835	0.103355	0.642286	0.520688	0.842389
457.5768	5.74	m/z	-0.355791	0.152235	-2.33712	0.019433	0.416545
427.9256	10.77	m/z	0.147977	0.145713	1.01554	0.309849	0.741962
412.2844	11.97	m/z	0.361577	0.135781	2.66295	0.00774594	0.352248
390.2636	9.53	m/z	0.307323	0.145812	2.10767	0.0350599	0.46224
448.7761	11.21	m/z	0.320864	0.142147	2.25727	0.0239914	0.437044
519.7828	6.64	m/z	0.168589	0.218428	0.77183	0.440215	0.802047
287.1348	3.92	m/z	0.0872952	0.236228	0.369538	0.711727	0.920242
243.1127	8.09	m/z	0.285159	0.277852	1.0263	0.304751	0.73984
251.0661	5.34	m/z	0.216352	0.239655	0.902765	0.36665	0.775143
618.3453	6.87	m/z	-0.0420355	0.273086	-0.153928	0.877667	0.971969
646.8457	7.42	m/z	-0.284918	0.113165	-2.51771	0.011812	0.371012
284.6563	16.02	m/z	-0.130665	0.181106	-0.721484	0.470612	0.818035
658.7905	0.57	m/z	0.00379189	0.138417	0.0273947	0.978145	0.994986
431.1925	5.49	m/z	-0.592274	0.192862	-3.07098	0.00213357	0.224987
225.1233	3.94	m/z	0.102261	0.115665	0.884112	0.376636	0.777159
475.3779	14.79	m/z	-0.0219953	0.174788	-0.12584	0.899859	0.97749
312.2167	10.08	m/z	0.00840582	0.170252	0.0493729	0.960622	0.990523
442.1891	7.37	m/z	-0.125716	0.108533	-1.15832	0.246732	0.708611
542.3259	10.21	m/z	-0.147326	0.0766384	-1.92235	0.0545618	0.496278
489.3572	13.94	m/z	0.086838	0.124278	0.698741	0.484714	0.823735
181.1335	7.07	m/z	0.302448	0.168145	1.79873	0.0720615	0.537775
286.6266	3.44	m/z	0.537255	0.397081	1.35301	0.176052	0.648764
442.2193	8.63	m/z	0.297334	0.197943	1.50212	0.133066	0.627371
427.5663	6.31	m/z	-0.588362	0.169258	-3.47613	0.000508702	0.133092
521.2934	10.64	m/z	-0.0236596	0.138998	-0.170215	0.864841	0.969177
449.3411	18.49	m/z	0.109487	0.108631	1.00788	0.313512	0.745114
633.4120	14.45	m/z	-0.160363	0.139621	-1.14856	0.250737	0.710411
287.0788	4.45	m/z	-0.0963826	0.0994624	-0.969036	0.332527	0.754311
310.1734	6.36	m/z	-0.0971738	0.228747	-0.42481	0.670976	0.901194
368.1344	13.18	n	-0.088557	0.311701	-0.284108	0.776327	0.943855
903.4152	9.56	m/z	0.0795031	0.107488	0.739646	0.459515	0.813314
581.3185	11.69	m/z	0.00698065	0.180159	0.0387473	0.969092	0.992072
647.3622	7.93	m/z	0.116781	0.213709	0.546447	0.584758	0.870577
238.0952	6.76	n	-0.383344	0.355196	-1.07925	0.280478	0.723353
445.7823	16.28	m/z	-0.203052	0.172112	-1.17977	0.238092	0.702143
630.4101	16.74	m/z	-0.0230901	0.207043	-0.111523	0.911201	0.981394
247.1076	9.16	m/z	0.165985	0.181207	0.915997	0.359668	0.77043
293.1129	5.34	m/z	0.0377909	0.180374	0.209514	0.834047	0.958875
601.2961	5.95	m/z	0.157151	0.308847	0.508833	0.61087	0.88165
270.1810	10.01	m/z	-0.160625	0.225044	-0.713746	0.475384	0.820413
376.1501	6.99	m/z	0.102318	0.235925	0.433691	0.664513	0.899505
556.3216	11.08	m/z	0.0665628	0.13925	0.47801	0.632643	0.88855
247.1055	4.58	n	-0.734918	0.317659	-2.31354	0.020693	0.425406
578.3687	13.06	m/z	0.132431	0.116162	1.14006	0.254263	0.713725
401.3047	14.35	m/z	-0.11722	0.199966	-0.586199	0.557742	0.857812
260.1172	5.36	n	0.377548	0.208828	1.80794	0.0706157	0.535714
428.5821	5.42	m/z	0.0162751	0.130274	0.12493	0.900579	0.97749
202.0974	6.00	m/z	0.218991	0.166903	1.31208	0.189493	0.660256
165.0818	14.16	m/z	0.0719681	0.0811999	0.886308	0.375452	0.777159
303.0748	8.90	m/z	0.0190854	0.157184	0.121421	0.903358	0.978563
482.3991	16.34	m/z	0.108723	0.11169	0.973429	0.33034	0.754297
183.0845	4.10	m/z	0.236516	0.136597	1.73149	0.083365	0.565365
310.6113	10.01	m/z	0.103194	0.0532391	1.9383	0.0525862	0.494124
369.1418	12.14	m/z	0.0219586	0.296405	0.0740831	0.940944	0.987307
325.1156	8.55	m/z	0.0619365	0.151631	0.408467	0.682931	0.906167
213.1728	3.89	n	0.266508	0.178706	1.49132	0.135878	0.632179
704.7156	11.92	m/z	-0.428516	0.150653	-2.84439	0.00444966	0.296366
350.1202	11.66	m/z	-0.127909	0.170682	-0.749399	0.453617	0.809782
213.6305	4.68	m/z	-1.12666	0.270609	-4.16344	3.13493e-05	0.0685296
804.6745	12.40	m/z	-0.0481888	0.155869	-0.309163	0.757198	0.938341
484.9354	5.52	m/z	0.0106881	0.0956706	0.111718	0.911047	0.981394
289.1181	7.20	m/z	0.0792383	0.315406	0.251227	0.801639	0.951671
680.8461	8.50	m/z	0.447449	0.177448	2.52157	0.0116832	0.370138
320.1006	7.23	n	-0.0584034	0.216028	-0.270351	0.786891	0.948957
362.6845	4.15	m/z	0.454639	0.211197	2.15268	0.0313441	0.458449
453.2455	6.15	m/z	-0.0677207	0.137908	-0.491058	0.623385	0.886387
297.1233	9.25	m/z	0.178528	0.265968	0.671239	0.502068	0.832795
243.1702	4.45	m/z	-0.66685	0.4004	-1.66546	0.095821	0.582277
586.4227	16.06	m/z	0.0934477	0.170944	0.546659	0.584613	0.870577
263.1025	5.95	m/z	0.682818	0.252412	2.70517	0.00682695	0.351545
469.1845	14.35	m/z	-0.0798664	0.14622	-0.546207	0.584924	0.870615
695.9304	16.28	m/z	-0.0346747	0.179392	-0.19329	0.846732	0.963204
398.8716	6.76	m/z	-0.229872	0.166202	-1.38309	0.166639	0.643388
432.3226	12.33	m/z	0.0745544	0.116906	0.637729	0.52365	0.843344
514.5908	11.03	m/z	0.347079	0.240577	1.44269	0.149108	0.633592
634.3689	15.71	m/z	0.0303791	0.160701	0.189041	0.850061	0.964147
238.1240	4.10	m/z	0.234617	0.245036	0.957479	0.338325	0.757558
412.1947	16.15	m/z	-0.10988	0.0941104	-1.16757	0.242982	0.707582
668.4130	16.13	m/z	-0.027784	0.133569	-0.208012	0.83522	0.958875
447.2982	13.99	m/z	0.099509	0.0779556	1.27648	0.201785	0.666665
391.1133	7.78	m/z	0.118553	0.405893	0.292078	0.770227	0.942554
428.2793	13.82	m/z	-0.0895479	0.115515	-0.775205	0.438218	0.800289
379.1498	7.81	m/z	-0.20936	0.218104	-0.95991	0.337101	0.75645
352.1357	7.30	m/z	0.307093	0.165744	1.85282	0.0639088	0.520072
243.1338	2.89	m/z	-0.389896	0.165912	-2.35003	0.0187721	0.410691
574.3620	17.66	m/z	0.0891832	0.146486	0.608819	0.542644	0.850194
308.1830	12.09	m/z	0.139345	0.123366	1.12952	0.258677	0.713862
287.1386	5.27	m/z	0.0941017	0.113439	0.829535	0.406802	0.789224
205.8569	5.29	m/z	0.106718	0.130843	0.815619	0.414718	0.790709
409.3073	17.21	m/z	-0.262667	0.170639	-1.53932	0.123726	0.622713
270.1673	6.64	m/z	0.115085	0.0804822	1.42994	0.152734	0.633592
146.1046	10.29	m/z	0.0415941	0.199675	0.208309	0.834987	0.958875
349.1167	6.00	m/z	0.124597	0.10659	1.16893	0.242432	0.707082
267.1449	1.78	m/z	0.0857213	0.274939	0.311783	0.755205	0.938285
434.2648	9.33	m/z	0.151714	0.14173	1.07045	0.284419	0.725141
381.1290	4.86	m/z	-0.4706	0.49385	-0.952922	0.34063	0.758265
477.2670	10.41	m/z	-0.0543551	0.0613739	-0.885639	0.375812	0.777159
218.0802	2.76	n	0.00751514	0.163858	0.0458638	0.963419	0.990608
315.1114	11.54	m/z	-0.139973	0.267123	-0.524004	0.600276	0.876697
655.6085	11.78	m/z	-0.155007	0.164506	-0.942257	0.346061	0.76259
477.3338	16.42	m/z	-0.0352005	0.137023	-0.256895	0.79726	0.951009
397.1844	6.97	m/z	0.338878	0.322397	1.05112	0.293203	0.72971
911.6570	17.26	m/z	0.120542	0.20505	0.587865	0.556623	0.857548
323.1235	3.69	m/z	-0.0539744	0.13751	-0.392513	0.694679	0.911141
770.5320	17.69	m/z	-0.0294035	0.175531	-0.167512	0.866967	0.969872
588.7983	9.08	m/z	0.161109	0.124898	1.28993	0.197075	0.662099
415.1418	8.09	m/z	0.636317	0.169147	3.76191	0.000168618	0.129117
351.0748	4.68	m/z	0.589132	0.223508	2.63584	0.00839286	0.352248
433.0542	2.11	m/z	0.265057	0.184237	1.43867	0.150244	0.633592
645.4333	13.94	m/z	0.101007	0.162475	0.621673	0.534157	0.847773
433.3073	16.64	m/z	-0.152261	0.163945	-0.92873	0.353029	0.767229
473.7532	8.29	m/z	0.136793	0.315659	0.433357	0.664756	0.899505
778.5746	17.07	m/z	0.0500611	0.119525	0.418834	0.675337	0.902164
491.2210	12.86	m/z	-0.0406338	0.0415084	-0.978929	0.327615	0.754297
566.3639	17.66	m/z	0.0389081	0.140484	0.276958	0.781812	0.946313
372.1664	3.82	m/z	0.650683	0.385144	1.68945	0.0911327	0.579177
496.7256	5.92	m/z	0.471574	0.253235	1.8622	0.0625748	0.515804
288.1011	3.12	m/z	-0.10596	0.156761	-0.67593	0.499085	0.831344
595.4330	17.56	m/z	-0.0701431	0.159341	-0.440207	0.659787	0.895094
443.1789	7.42	m/z	-0.120971	0.136696	-0.884966	0.376175	0.777159
220.0842	4.47	m/z	-0.237006	0.168236	-1.40877	0.158903	0.636582
496.3493	12.33	m/z	-0.00945011	0.140294	-0.0673593	0.946296	0.98787
589.1794	9.45	m/z	0.172737	0.0996935	1.73268	0.0831524	0.565091
478.1973	8.95	m/z	0.204244	0.10413	1.96143	0.0498293	0.487516
706.3865	12.33	m/z	-0.12261	0.129644	-0.945744	0.344279	0.761095
290.1129	4.91	m/z	0.111767	0.320996	0.348189	0.727698	0.92751
384.2529	12.81	m/z	-0.0318807	0.149021	-0.213934	0.830598	0.957993
626.3655	15.45	m/z	0.106618	0.186862	0.570568	0.568293	0.862828
916.9436	9.38	m/z	0.129478	0.180801	0.716133	0.473909	0.819687
319.1287	3.56	m/z	0.196252	0.201764	0.97268	0.330713	0.754297
442.3162	12.33	m/z	0.00144839	0.132182	0.0109576	0.991257	0.998873
781.8697	8.48	m/z	0.0874054	0.174731	0.500229	0.616914	0.884504
523.2852	4.33	m/z	0.113394	0.201548	0.562616	0.573696	0.866681
272.1602	5.15	m/z	0.138796	0.116692	1.18942	0.234275	0.697878
359.1234	9.13	m/z	0.290063	0.281466	1.03054	0.302755	0.736996
542.6660	12.60	m/z	-0.0204814	0.094801	-0.216046	0.828952	0.957993
444.2209	16.13	m/z	-0.0881254	0.102635	-0.858631	0.390544	0.783411
649.3949	15.14	m/z	-0.00960455	0.0511182	-0.187889	0.850964	0.964516
421.8677	8.55	m/z	0.622586	0.283774	2.19395	0.0282392	0.452721
227.1086	7.23	n	0.0511903	0.11951	0.428334	0.668408	0.900641
565.3195	10.23	m/z	-0.0863557	0.131201	-0.658194	0.510413	0.835931
365.1341	8.60	m/z	0.150812	0.339609	0.444075	0.656988	0.894113
244.1529	3.56	m/z	0.346063	0.330442	1.04727	0.294974	0.72971
237.1288	6.41	m/z	0.459149	0.358349	1.28129	0.200092	0.666644
449.2142	5.39	m/z	0.476909	0.44651	1.06808	0.285484	0.725661
377.1481	8.95	m/z	-0.406691	0.238551	-1.70484	0.0882247	0.573681
365.1794	5.01	m/z	0.350528	0.319104	1.09848	0.271996	0.719736
377.2143	8.22	m/z	0.0383877	0.0856354	0.448269	0.653959	0.893143
357.1055	5.39	m/z	0.471096	0.383327	1.22897	0.219084	0.682866
312.1915	3.66	m/z	-0.236566	0.169141	-1.39864	0.161922	0.638911
289.8202	4.63	m/z	-0.753836	0.22066	-3.41628	0.000634835	0.133092
193.5697	2.16	m/z	-0.505937	0.384513	-1.31579	0.188246	0.660256
227.1025	1.83	m/z	-0.832118	0.345932	-2.40544	0.0161531	0.403685
465.1690	0.74	m/z	-0.179018	0.144743	-1.23679	0.216164	0.680922
389.1797	4.63	m/z	0.322964	0.454817	0.710098	0.477644	0.820718
370.1623	6.94	m/z	0.020366	0.304604	0.0668605	0.946693	0.98787
207.1162	9.16	n	0.145589	0.132042	1.10259	0.270204	0.719736
542.3260	10.46	m/z	-0.287964	0.120729	-2.38521	0.0170696	0.407095
493.4095	16.66	m/z	0.152239	0.121176	1.25635	0.208989	0.67571
469.2587	6.61	m/z	0.219057	0.208334	1.05147	0.293042	0.72971
341.6793	5.97	m/z	-0.0825363	0.316084	-0.261121	0.793999	0.949325
305.0905	7.78	m/z	-0.24878	0.599901	-0.414702	0.67836	0.903832
399.1098	6.61	n	0.0107381	0.099765	0.107634	0.914286	0.98243
459.3230	18.27	m/z	-0.0201394	0.145802	-0.138129	0.890139	0.975849
537.2533	11.03	m/z	0.0694829	0.17905	0.388065	0.697968	0.912716
247.6396	2.66	m/z	0.246997	0.303073	0.814975	0.415087	0.790709
237.0868	1.87	m/z	-0.751936	0.345416	-2.1769	0.029488	0.454436
641.3488	11.71	m/z	0.0806114	0.156599	0.514763	0.606719	0.879306
641.0982	11.71	m/z	0.0171503	0.154274	0.111168	0.911483	0.981394
655.4544	17.02	m/z	0.00937593	0.121567	0.0771259	0.938523	0.987152
441.8860	7.65	m/z	-0.423714	0.162086	-2.61413	0.00894562	0.352248
685.4520	15.84	m/z	0.14094	0.151063	0.932991	0.350824	0.7655
630.7934	5.59	m/z	-0.425212	0.168366	-2.52551	0.0115529	0.367787
280.0622	1.40	m/z	-0.115188	0.235041	-0.490078	0.624078	0.886387
282.1309	9.16	m/z	0.295003	0.15372	1.9191	0.0549719	0.496547
414.1439	3.39	m/z	-0.0228229	0.0975835	-0.233881	0.815077	0.95605
678.8791	7.13	m/z	0.135674	0.190776	0.71117	0.476979	0.820574
872.7036	13.56	m/z	-0.223518	0.133504	-1.67425	0.0940823	0.580447
259.6213	2.66	m/z	-0.860067	0.245303	-3.50614	0.000454662	0.133092
561.1561	2.76	m/z	-0.0712974	0.13791	-0.516987	0.605165	0.879212
212.0877	7.73	n	-0.237273	0.152847	-1.55236	0.120577	0.614013
522.7411	4.28	m/z	0.0666274	0.215471	0.309218	0.757156	0.938341
577.3320	6.56	m/z	0.339952	0.216106	1.57308	0.1157	0.606905
773.1430	12.16	m/z	0.0606514	0.182678	0.332012	0.73988	0.933995
298.0595	5.25	m/z	-0.287697	0.249554	-1.15284	0.248975	0.708711
206.1305	12.12	m/z	-0.0120928	0.0962557	-0.125632	0.900023	0.97749
495.2773	12.14	m/z	-0.0637186	0.0851825	-0.748024	0.454446	0.809782
534.2722	8.37	m/z	0.0688747	0.172898	0.398355	0.690368	0.909392
618.8326	7.07	m/z	-0.294398	0.14537	-2.02517	0.0428499	0.476945
426.1268	7.30	m/z	0.0597204	0.122857	0.486095	0.626899	0.887375
550.2147	12.19	m/z	0.0507056	0.111703	0.45393	0.649879	0.89261
382.2068	14.66	m/z	0.142006	0.0887156	1.60069	0.109446	0.601182
701.2654	12.57	m/z	-0.0421612	0.119073	-0.354079	0.72328	0.92589
543.3023	7.68	m/z	0.199645	0.221144	0.902782	0.366641	0.775143
530.1695	10.70	m/z	-0.137733	0.189964	-0.725048	0.468423	0.817869
305.1972	8.53	n	-0.0935217	0.221893	-0.421472	0.67341	0.90212
346.1525	8.85	n	0.107065	0.116816	0.916527	0.359391	0.77043
498.2922	7.75	m/z	0.307145	0.228244	1.34569	0.178404	0.651462
229.1790	3.30	n	0.940834	0.254188	3.70133	0.000214472	0.129117
265.0929	2.76	m/z	-0.191849	0.265863	-0.72161	0.470535	0.818035
1209.7331	6.94	n	-0.0373291	0.174591	-0.213809	0.830696	0.957993
474.9089	9.53	m/z	-0.414722	0.153276	-2.70572	0.00681571	0.351545
531.2565	12.38	m/z	-0.0120538	0.14399	-0.0837129	0.933285	0.985267
436.2693	11.26	m/z	0.10527	0.121826	0.864102	0.387532	0.783411
206.1175	2.33	m/z	-0.829232	0.240264	-3.45133	0.000557825	0.133092
453.2158	11.49	m/z	0.119193	0.0711981	1.6741	0.0941106	0.580447
444.3681	13.32	m/z	0.09164	0.18532	0.494496	0.620956	0.88588
815.6722	12.69	m/z	0.0373623	0.178603	0.209192	0.834298	0.958875
408.1989	3.22	m/z	0.552161	0.364078	1.5166	0.129368	0.627371
269.0806	4.58	m/z	-0.171358	0.160343	-1.0687	0.285205	0.725528
612.3297	10.85	m/z	-0.324377	0.136575	-2.37508	0.0175449	0.407095
529.2661	11.13	m/z	0.242797	0.214201	1.13351	0.257002	0.713862
264.1566	12.16	m/z	0.19188	0.131398	1.46029	0.14421	0.633592
498.2716	6.81	m/z	-0.282858	0.1276	-2.21675	0.0266399	0.448189
358.1758	8.80	m/z	0.0655328	0.224212	0.29228	0.770072	0.942552
353.1043	12.72	m/z	0.00398974	0.141523	0.0281914	0.977509	0.994542
565.3094	4.65	m/z	0.161914	0.332258	0.487313	0.626036	0.886727
468.2144	5.97	m/z	0.28152	0.227713	1.23629	0.21635	0.680922
550.9835	11.33	m/z	0.236799	0.192129	1.2325	0.217764	0.680922
469.2041	4.63	m/z	0.122199	0.29766	0.410531	0.681417	0.904601
495.2683	7.13	m/z	-0.10864	0.178307	-0.609284	0.542336	0.850194
647.4520	16.04	n	0.123742	0.14018	0.882732	0.377381	0.777438
269.1687	7.96	m/z	0.215107	0.138344	1.55486	0.119978	0.613459
403.0925	2.06	m/z	-0.016781	0.210336	-0.0797821	0.936411	0.986836
275.1024	10.85	m/z	0.280624	0.244041	1.14991	0.250183	0.709337
814.1843	12.38	m/z	0.107677	0.162739	0.661651	0.508195	0.835357
387.3214	12.86	m/z	-0.140909	0.100876	-1.39686	0.162456	0.638911
469.2594	16.21	m/z	0.0763993	0.124054	0.615854	0.537991	0.849201
300.1705	7.98	m/z	-0.0621465	0.283265	-0.219394	0.826343	0.957993
230.1750	9.38	m/z	-0.189651	0.569524	-0.333	0.739134	0.933446
375.1621	8.66	m/z	0.00922905	0.0738147	0.12503	0.9005	0.97749
372.1417	2.38	m/z	0.363226	0.335732	1.08189	0.2793	0.722694
596.7906	0.57	m/z	0.225507	0.156591	1.4401	0.149838	0.633592
130.5258	2.08	m/z	-0.685282	0.610977	-1.12162	0.262025	0.713902
359.2034	4.15	m/z	-0.232045	0.206633	-1.12298	0.261445	0.713862
383.2552	16.13	m/z	-0.423639	0.171635	-2.46825	0.0135774	0.388481
831.6297	17.61	m/z	-0.183991	0.176932	-1.0399	0.298388	0.733403
426.3340	16.34	m/z	0.432468	0.162111	2.66773	0.00763655	0.352248
486.3173	12.69	m/z	0.0314145	0.160506	0.195721	0.844828	0.963049
423.3804	17.94	m/z	-0.383771	0.162319	-2.3643	0.0180642	0.407095
182.1288	6.76	m/z	0.187531	0.126468	1.48284	0.138117	0.633592
434.2161	4.63	m/z	0.219485	0.359402	0.610695	0.541402	0.849695
317.1817	2.16	m/z	0.234935	0.309428	0.759258	0.447698	0.804658
281.1857	10.73	m/z	-0.0462807	0.172327	-0.268563	0.788266	0.948982
795.8911	7.83	m/z	0.267263	0.172327	1.55091	0.120924	0.614746
344.2065	7.25	m/z	0.150772	0.13708	1.09988	0.271383	0.719736
86.1023	1.78	n	-0.073157	0.11155	-0.655823	0.511938	0.83702
514.1822	9.68	m/z	0.0955069	0.205825	0.464019	0.642634	0.891298
754.5374	16.86	m/z	0.189653	0.170109	1.11489	0.264897	0.716794
354.1521	8.32	m/z	0.177329	0.109951	1.61279	0.106789	0.599142
279.2105	9.35	m/z	0.420297	0.157347	2.67115	0.00755926	0.352248
296.1371	6.00	n	0.407444	0.22092	1.8443	0.0651394	0.526012
241.5403	1.87	m/z	-0.0862316	0.123896	-0.695998	0.48643	0.824078
234.0793	5.03	m/z	-0.137009	0.108945	-1.25759	0.208539	0.67569
495.3548	17.26	m/z	-0.0546679	0.0639679	-0.854615	0.392765	0.783411
246.0627	1.48	m/z	0.00186997	0.234583	0.00797147	0.99364	0.999413
414.2345	6.39	m/z	0.2207	0.256672	0.859852	0.389871	0.783411
410.1669	3.94	m/z	0.439064	0.349471	1.25637	0.208983	0.67571
224.1069	6.61	m/z	0.209684	0.143486	1.46135	0.143919	0.633592
596.3683	16.28	m/z	0.064523	0.183857	0.350941	0.725632	0.926899
605.5113	17.79	m/z	0.0534691	0.106371	0.502664	0.615201	0.884039
285.6043	8.55	m/z	-0.405294	0.179347	-2.25983	0.0238315	0.437044
393.1720	14.68	m/z	-0.451301	0.244765	-1.84382	0.0652101	0.526012
308.1006	4.52	n	0.305876	0.334892	0.913355	0.361056	0.771021
637.8041	6.36	m/z	0.466247	0.242913	1.9194	0.0549339	0.496547
400.8376	17.07	m/z	-0.0118155	0.166875	-0.0708046	0.943553	0.987662
251.1137	3.49	m/z	0.659212	0.448809	1.4688	0.141886	0.633592
282.1366	7.55	n	0.306847	0.213469	1.43743	0.150597	0.633592
661.2089	8.99	m/z	-0.0943492	0.20783	-0.453973	0.649848	0.89261
368.2290	5.18	m/z	-0.583737	0.199361	-2.92804	0.00341105	0.272801
380.0806	4.68	n	0.258096	0.0971566	2.6565	0.00789567	0.352248
242.0239	3.79	m/z	0.205608	0.328676	0.625563	0.531601	0.846586
553.4251	14.42	m/z	-0.0282114	0.117287	-0.240534	0.809916	0.953693
549.2406	11.23	m/z	-0.130833	0.128892	-1.01505	0.31008	0.741962
312.1340	8.42	m/z	0.0769148	0.124172	0.619424	0.535637	0.848232
135.1096	1.80	m/z	0.0974051	0.188968	0.515457	0.606233	0.879212
261.0979	1.96	m/z	-0.014304	0.158117	-0.0904648	0.927918	0.983878
298.1759	9.41	m/z	0.0124172	0.0762815	0.162781	0.870691	0.969872
464.3006	11.78	m/z	0.128854	0.113395	1.13633	0.255819	0.713862
371.6430	4.02	m/z	-0.473907	0.248052	-1.91052	0.0560668	0.50016
409.1829	3.09	m/z	0.725793	0.371048	1.95606	0.0504581	0.490956
703.5013	16.04	m/z	-0.0957446	0.239405	-0.399927	0.68921	0.908876
301.0956	4.68	m/z	0.215072	0.175847	1.22306	0.221307	0.684029
323.1688	4.40	m/z	0.19756	0.175641	1.12479	0.260676	0.713862
233.0920	3.49	m/z	-0.62899	0.269698	-2.3322	0.0196903	0.416545
559.2486	10.26	m/z	0.193109	0.16248	1.1885	0.234635	0.698155
411.1713	9.20	m/z	-0.189208	0.1204	-1.57149	0.116069	0.606905
317.1217	5.52	m/z	-0.513099	0.198958	-2.57893	0.00991062	0.357109
349.2370	10.49	m/z	-0.142144	0.135171	-1.05159	0.292987	0.72971
566.4370	16.49	m/z	-0.15677	0.137773	-1.13788	0.255169	0.713862
389.2143	9.11	m/z	0.00724983	0.129714	0.0558908	0.955429	0.989549
272.2003	8.73	m/z	-0.191459	0.139199	-1.37544	0.168995	0.643388
341.1172	8.95	n	0.152028	0.206311	0.736891	0.461189	0.813684
461.1941	10.70	m/z	-0.363139	0.133564	-2.71884	0.00655113	0.34647
352.1323	7.81	m/z	-0.181466	0.107387	-1.68983	0.0910612	0.579177
295.6319	3.94	m/z	0.476457	0.365289	1.30433	0.192122	0.660256
557.9963	15.18	m/z	0.10186	0.0639722	1.59225	0.111328	0.603377
343.1286	10.83	m/z	0.304006	0.355142	0.856012	0.391991	0.783411
393.1290	6.26	m/z	0.194479	0.335311	0.579996	0.561917	0.859935
543.3773	15.38	m/z	0.178907	0.166675	1.07339	0.283097	0.724145
264.1471	7.30	n	-0.439584	0.254456	-1.72755	0.0840693	0.567792
340.1613	3.84	m/z	0.130092	0.356169	0.365255	0.714921	0.921249
551.1999	8.99	m/z	0.129226	0.104386	1.23795	0.215733	0.680922
281.0695	11.90	m/z	-0.110903	0.0706022	-1.57081	0.116227	0.606905
319.2014	6.49	m/z	-0.0608014	0.0842156	-0.721973	0.470311	0.818035
183.1492	6.00	m/z	-0.122551	0.163695	-0.748657	0.454064	0.809782
427.2300	10.93	m/z	-0.13622	0.104851	-1.29919	0.19388	0.660256
677.5222	16.26	m/z	0.132974	0.176336	0.754094	0.450793	0.807732
371.2189	12.67	m/z	0.237896	0.135699	1.75312	0.079581	0.554186
639.3585	9.41	m/z	-0.139325	0.120086	-1.16021	0.245962	0.708611
613.4644	17.07	m/z	0.0148469	0.048503	0.306104	0.759526	0.939097
403.2259	12.79	m/z	-0.0185064	0.240154	-0.0770605	0.938575	0.987152
527.2674	11.92	m/z	0.0449905	0.114577	0.392667	0.694565	0.911141
415.1087	4.23	m/z	0.148963	0.157808	0.943951	0.345195	0.762217
899.9114	9.13	m/z	-0.14041	0.124487	-1.12791	0.259357	0.713862
428.1128	11.47	m/z	-0.394407	0.286696	-1.3757	0.168916	0.643388
252.0477	4.15	m/z	-0.463006	0.425769	-1.08746	0.276834	0.720498
555.3081	13.78	m/z	0.00612279	0.046705	0.131095	0.8957	0.976559
356.1198	4.65	m/z	0.0122387	0.116218	0.105308	0.916131	0.983143
496.4146	17.73	m/z	-0.146937	0.119201	-1.23268	0.217696	0.680922
266.1413	4.52	m/z	-0.536314	0.205169	-2.61401	0.00894874	0.352248
258.1447	6.15	m/z	0.169161	0.169549	0.997709	0.318421	0.749141
362.2323	10.77	m/z	0.0881012	0.114556	0.769067	0.441853	0.802804
536.3637	16.58	m/z	0.212012	0.171315	1.23755	0.215882	0.680922
809.6797	12.31	m/z	-0.0960388	0.182098	-0.527402	0.597914	0.874984
717.4755	15.20	m/z	0.298212	0.195042	1.52897	0.126273	0.625451
278.4801	3.94	m/z	0.296547	0.335098	0.884956	0.37618	0.777159
278.2113	10.06	m/z	0.0666452	0.0941656	0.707745	0.479104	0.821444
278.9394	14.79	m/z	0.0374141	0.142102	0.26329	0.792327	0.949325
551.9287	11.13	m/z	0.334754	0.187869	1.78185	0.0747742	0.539503
547.2680	10.38	m/z	0.24164	0.161174	1.49925	0.133809	0.629352
307.6416	13.18	m/z	-0.277559	0.229184	-1.21108	0.225866	0.687419
324.1430	5.72	n	0.272376	0.137069	1.98714	0.0469073	0.479794
368.7910	18.42	n	0.287699	0.153412	1.87534	0.0607459	0.51269
283.6682	5.95	m/z	-0.849674	0.224915	-3.77776	0.000158246	0.129117
503.4068	19.11	m/z	-0.0709249	0.164836	-0.430276	0.666995	0.900005
287.1024	9.58	m/z	0.395368	0.333911	1.18405	0.236393	0.700103
442.0921	9.20	m/z	-0.311023	0.329903	-0.942771	0.345798	0.76259
523.8036	5.59	m/z	-0.0479517	0.331979	-0.144442	0.885152	0.974953
297.0159	5.92	n	-0.29745	0.183048	-1.62498	0.104166	0.597445
286.2010	8.66	m/z	-0.162082	0.184343	-0.87924	0.379271	0.779179
303.2064	10.88	m/z	0.238995	0.132912	1.79815	0.0721537	0.537775
647.3614	14.42	m/z	-0.413674	0.189004	-2.18871	0.028618	0.454436
642.3692	6.74	m/z	0.0357374	0.171915	0.207878	0.835324	0.958875
363.1548	7.75	m/z	0.368308	0.32975	1.11693	0.264024	0.715644
281.0898	7.10	n	0.349792	0.25681	1.36206	0.173177	0.646017
385.0704	7.13	m/z	0.0422683	0.425825	0.0992623	0.92093	0.983272
476.1486	8.80	m/z	-0.15157	0.100212	-1.5125	0.130407	0.627371
297.1438	8.55	n	-0.142462	0.176247	-0.808311	0.418912	0.792163
207.1491	9.53	m/z	-0.137131	0.212336	-0.645822	0.518395	0.840661
313.1069	5.85	m/z	0.102183	0.209798	0.487051	0.626222	0.886799
281.2261	9.98	m/z	0.019209	0.1419	0.13537	0.892319	0.976109
235.0576	3.66	m/z	-0.212619	0.37275	-0.570408	0.568401	0.862828
667.8202	8.29	m/z	0.562173	0.21505	2.61414	0.00894513	0.352248
275.1030	11.49	m/z	0.15398	0.172006	0.895202	0.370679	0.776262
380.1272	6.87	m/z	-0.0535778	0.103924	-0.515547	0.606171	0.879212
535.7952	6.97	m/z	0.429091	0.264635	1.62145	0.104922	0.597445
391.1068	9.16	m/z	0.292548	0.330547	0.885041	0.376135	0.777159
494.1920	13.84	m/z	-0.114003	0.190727	-0.59773	0.55002	0.854267
230.0924	4.86	m/z	0.285387	0.204419	1.39609	0.162688	0.638911
343.0898	8.82	m/z	0.0639326	0.175721	0.363829	0.715985	0.921407
343.1125	11.66	m/z	0.0181741	0.151852	0.119683	0.904734	0.978839
449.2006	10.46	m/z	0.118499	0.182759	0.648388	0.516734	0.839837
345.1079	10.31	m/z	-0.0189689	0.279067	-0.0679726	0.945807	0.98787
760.4861	16.76	m/z	0.0672551	0.0826798	0.813441	0.415965	0.790709
169.5316	4.15	n	0.239404	0.1848	1.29547	0.195157	0.660256
360.6707	11.82	m/z	0.089984	0.0737995	1.2193	0.222729	0.684029
609.3455	11.00	m/z	-0.0802416	0.0593162	-1.35278	0.176127	0.648764
455.2452	5.77	m/z	-0.416823	0.150937	-2.76157	0.00575246	0.335029
230.1498	4.52	m/z	0.114264	0.144374	0.791442	0.428686	0.795373
314.1707	6.97	m/z	-0.00492798	0.159245	-0.0309459	0.975313	0.993801
279.5243	14.79	m/z	-0.0406077	0.127208	-0.319223	0.749558	0.93827
396.2216	3.89	m/z	-0.585133	0.230827	-2.53494	0.0112466	0.365125
403.5483	4.78	m/z	-0.236942	0.28124	-0.84249	0.399513	0.787706
568.0238	17.09	m/z	0.113862	0.0699715	1.62726	0.103682	0.596444
487.1308	10.29	m/z	0.580011	0.158499	3.65939	0.000252819	0.129117
284.1006	5.13	n	0.0579659	0.236059	0.245556	0.806026	0.952589
314.1609	2.71	m/z	0.18717	0.346805	0.539698	0.589405	0.872615
815.6649	12.94	m/z	0.0673036	0.166121	0.405149	0.685368	0.906873
455.7592	13.94	m/z	0.137222	0.148556	0.923706	0.35564	0.768896
457.5926	5.62	m/z	0.109981	0.180117	0.610611	0.541457	0.849695
443.1949	10.93	m/z	-0.0758076	0.109505	-0.692278	0.488763	0.82611
348.1557	5.10	m/z	-0.198928	0.180448	-1.10241	0.270283	0.719736
285.2574	14.20	m/z	-0.330975	0.105331	-3.14224	0.00167662	0.207458
356.1198	3.72	m/z	0.0187704	0.115626	0.162337	0.871041	0.969872
372.1782	13.04	m/z	0.201761	0.111071	1.8165	0.0692938	0.535252
247.2055	13.04	m/z	0.142332	0.164934	0.862968	0.388155	0.783411
288.1552	5.36	m/z	0.146643	0.15991	0.917036	0.359124	0.77043
280.1542	6.36	m/z	-0.103632	0.13282	-0.780247	0.435246	0.798519
411.8626	10.33	m/z	0.127399	0.203085	0.627318	0.530451	0.845969
804.9249	12.40	m/z	-0.101886	0.169581	-0.60081	0.547967	0.853269
418.2122	11.69	m/z	-0.330998	0.174912	-1.89237	0.0584422	0.510776
383.1852	4.73	m/z	-0.434081	0.15475	-2.80505	0.00503082	0.320312
193.1011	15.02	m/z	0.108433	0.0826576	1.31183	0.189577	0.660256
449.3022	14.97	m/z	-0.0533224	0.173218	-0.307834	0.758209	0.93846
481.7382	5.74	m/z	0.493703	0.192914	2.55919	0.0104917	0.35935
240.0178	4.10	m/z	-0.315426	0.492241	-0.640795	0.521656	0.842389
307.1263	8.58	m/z	0.139164	0.159743	0.871176	0.383658	0.781861
280.0790	5.42	m/z	0.100712	0.195715	0.514583	0.606845	0.879306
216.1342	3.54	m/z	-0.397335	0.238128	-1.66858	0.0952011	0.582277
336.2530	11.71	m/z	0.16715	0.178257	0.937687	0.348405	0.76365
605.6718	9.43	m/z	-0.0141188	0.122891	-0.114889	0.908533	0.979836
312.6584	3.07	m/z	0.0888831	0.258898	0.343313	0.731363	0.929872
519.3891	15.38	m/z	0.0337861	0.252262	0.133932	0.893456	0.976152
404.1774	2.06	m/z	0.0616976	0.105586	0.584337	0.558994	0.858798
456.2049	7.25	m/z	-0.258127	0.128406	-2.01024	0.0444062	0.476945
329.4714	5.47	m/z	0.426081	0.354028	1.20352	0.228774	0.690483
459.2089	5.64	m/z	0.268888	0.222807	1.20682	0.227501	0.68849
344.2177	9.11	m/z	0.0918195	0.106739	0.860221	0.389667	0.783411
362.1167	9.41	m/z	-0.0830201	0.107123	-0.774994	0.438343	0.800293
629.4558	15.04	m/z	-0.0726253	0.131233	-0.553409	0.579983	0.869458
872.9547	13.56	m/z	-0.240068	0.146458	-1.63916	0.101179	0.591303
430.7726	16.90	m/z	0.196576	0.159289	1.23409	0.217171	0.680922
1223.7438	10.95	n	-0.00614546	0.12576	-0.0488666	0.961026	0.990523
443.3478	13.27	m/z	-0.00981297	0.105477	-0.0930339	0.925877	0.983764
339.1296	5.59	m/z	0.336788	0.299352	1.12506	0.260564	0.713862
317.1493	5.10	m/z	0.0535655	0.128056	0.418299	0.675729	0.902164
242.1861	4.02	m/z	0.594971	0.30739	1.93555	0.0529223	0.494774
336.6058	3.14	m/z	0.746798	0.405756	1.84051	0.0656931	0.527314
648.2337	11.61	m/z	0.113725	0.136028	0.83604	0.403133	0.788237
321.0996	3.51	m/z	-0.111931	0.22531	-0.496785	0.619341	0.885245
289.1012	5.77	m/z	-0.138908	0.130558	-1.06395	0.28735	0.726053
626.3298	12.21	m/z	0.036153	0.100435	0.359966	0.718873	0.924205
572.9459	8.48	m/z	-0.0233011	0.16341	-0.142593	0.886612	0.975129
320.1715	4.08	m/z	0.640201	0.293993	2.17761	0.0294352	0.454436
449.3386	17.12	m/z	-0.334273	0.173345	-1.92837	0.0538095	0.494774
728.3620	11.18	m/z	0.157634	0.171357	0.919914	0.357618	0.77043
387.2525	12.64	m/z	0.0530902	0.10279	0.51649	0.605512	0.879212
270.1235	5.85	m/z	0.167189	0.235894	0.708746	0.478482	0.821006
375.1160	7.28	m/z	0.117426	0.175104	0.670608	0.502471	0.832795
271.1408	5.20	m/z	-0.243775	0.177439	-1.37385	0.169489	0.643388
356.2429	10.56	m/z	-0.12617	0.157572	-0.800717	0.423296	0.793937
158.0271	3.97	m/z	0.333477	0.117311	2.84267	0.00447374	0.296366
508.9157	7.57	m/z	0.0228791	0.183637	0.124589	0.900849	0.977622
470.1922	11.21	m/z	0.0850716	0.136529	0.623101	0.533218	0.847719
375.1162	4.81	m/z	0.362627	0.324538	1.11736	0.263839	0.715644
776.8850	12.16	m/z	0.10673	0.17811	0.599235	0.549017	0.853683
226.1548	7.30	m/z	-0.0170173	0.108269	-0.157176	0.875106	0.971386
270.1810	7.20	m/z	0.188999	0.26006	0.726753	0.467377	0.817705
635.1805	12.00	m/z	0.00900377	0.156425	0.0575598	0.954099	0.989291
377.1454	6.92	m/z	0.44411	0.150986	2.94139	0.00326743	0.268932
215.0484	3.94	m/z	0.241504	0.140593	1.71776	0.085841	0.569637
460.1713	9.75	m/z	0.171958	0.21383	0.804183	0.421292	0.792314
311.0548	4.40	m/z	-0.0105011	0.307051	-0.0341996	0.972718	0.992545
342.1082	4.20	m/z	-0.584948	0.221941	-2.6356	0.00839883	0.352248
352.0659	12.64	m/z	-0.285196	0.170391	-1.67378	0.0941744	0.580447
271.1414	8.32	m/z	-0.00807628	0.0476048	-0.169653	0.865283	0.969392
567.7571	4.15	m/z	0.483105	0.218457	2.21144	0.0270054	0.448189
286.2123	10.41	m/z	0.0175311	0.174	0.100753	0.919746	0.983272
330.0596	2.99	m/z	-0.113562	0.382064	-0.297234	0.766288	0.941303
603.4593	15.06	m/z	0.333781	0.136851	2.43901	0.0147275	0.394419
377.2154	9.16	m/z	0.292697	0.293476	0.997347	0.318596	0.749141
488.2982	11.97	m/z	0.291886	0.132857	2.19699	0.028021	0.452721
625.3902	16.34	m/z	-0.13169	0.159087	-0.827789	0.40779	0.789224
479.2735	6.99	m/z	0.0571956	0.189445	0.301911	0.76272	0.940387
290.1021	8.63	m/z	0.156884	0.263049	0.596407	0.550903	0.854267
368.1911	13.25	m/z	0.0607432	0.142988	0.424814	0.670973	0.901194
370.2440	5.10	n	0.225047	0.270586	0.831701	0.405578	0.789224
366.1481	7.83	m/z	-0.135592	0.11088	-1.22287	0.221379	0.684029
585.4880	15.14	m/z	-0.132531	0.152309	-0.870147	0.38422	0.782278
771.4437	16.21	m/z	-0.0745775	0.0692827	-1.07642	0.281738	0.723482
665.3650	18.98	m/z	-0.185332	0.155147	-1.19456	0.23226	0.695507
339.1223	10.08	m/z	-0.380536	0.260062	-1.46325	0.143399	0.633592
429.2212	10.21	m/z	0.00441017	0.0723076	0.0609918	0.951366	0.9886
215.0987	2.69	n	-0.368444	0.302423	-1.21831	0.223107	0.684029
713.1350	12.12	m/z	0.0126543	0.188852	0.0670068	0.946576	0.98787
235.1075	4.68	m/z	-0.398227	0.288871	-1.37856	0.168029	0.643388
262.1073	6.21	m/z	0.0360312	0.0648607	0.555518	0.578541	0.869004
314.6605	13.56	n	0.117997	0.189352	0.62316	0.53318	0.847719
345.1443	8.95	m/z	-0.124327	0.185874	-0.668874	0.503576	0.832795
625.9299	16.79	m/z	0.207744	0.111737	1.85922	0.0629963	0.516732
199.1481	10.98	m/z	0.462788	0.215455	2.14796	0.0317168	0.460175
526.2743	7.78	m/z	0.223822	0.178955	1.25072	0.211037	0.676265
671.3722	6.31	m/z	0.0545612	0.214018	0.254937	0.798772	0.951009
677.8878	6.23	m/z	0.137573	0.171945	0.800097	0.423655	0.794035
324.1650	1.87	m/z	-0.0119935	0.121452	-0.0987506	0.921336	0.983272
238.1317	7.98	n	0.429634	0.250585	1.71453	0.086432	0.571392
220.1219	10.90	m/z	-0.0214474	0.124453	-0.172333	0.863176	0.968451
335.1000	10.08	m/z	0.116956	0.2451	0.477178	0.633236	0.88855
253.1181	2.16	m/z	-0.12418	0.109844	-1.13052	0.258257	0.713862
286.1283	3.79	m/z	-0.129639	0.0980618	-1.32201	0.186165	0.658152
300.1551	5.69	m/z	0.000472746	0.169702	0.00278574	0.997777	0.999454
286.1872	5.54	m/z	0.331803	0.248584	1.33477	0.181951	0.653138
522.2605	7.60	m/z	-0.0130002	0.0618419	-0.210216	0.833499	0.958875
663.8197	8.66	m/z	0.11911	0.189287	0.629256	0.529181	0.845913
498.2795	7.40	m/z	0.0706977	0.160584	0.440255	0.659753	0.895094
342.1633	5.49	m/z	-0.131687	0.138971	-0.94759	0.343338	0.760569
274.0932	4.43	m/z	-0.118571	0.152351	-0.778276	0.436406	0.798812
288.1916	2.81	m/z	-0.00807392	0.230277	-0.0350618	0.97203	0.992426
501.6157	6.44	m/z	-0.223598	0.174089	-1.28439	0.199006	0.665178
277.0494	6.49	m/z	0.0630437	0.276156	0.22829	0.819421	0.956474
554.3218	16.28	m/z	-0.0174384	0.136237	-0.128	0.898149	0.97704
236.1756	4.05	m/z	0.311654	0.214802	1.45089	0.14681	0.633592
276.0978	3.94	m/z	0.153001	0.201552	0.759114	0.447785	0.804658
247.6395	3.35	m/z	-0.00614406	0.185807	-0.033067	0.973621	0.993157
386.1343	9.48	m/z	-0.251065	0.30644	-0.819295	0.412618	0.790709
368.1966	10.36	m/z	0.114287	0.125119	0.913428	0.361018	0.771021
376.1501	8.27	m/z	-0.273957	0.304774	-0.898887	0.368713	0.775504
254.1021	5.10	m/z	-0.358988	0.249207	-1.44052	0.149719	0.633592
288.6297	2.59	m/z	0.373844	0.288916	1.29395	0.195681	0.660256
155.1179	9.35	m/z	0.0212877	0.100031	0.212811	0.831475	0.9581
232.1291	1.53	m/z	0.179329	0.178901	1.00239	0.316154	0.74661
308.0908	8.35	m/z	-0.0235338	0.162028	-0.145245	0.884517	0.974874
474.2235	9.58	m/z	0.120911	0.111977	1.07979	0.280236	0.723353
476.3261	15.14	m/z	-0.0416714	0.119507	-0.348695	0.727318	0.92751
324.6221	3.17	m/z	0.406988	0.344779	1.18043	0.237828	0.701924
404.1602	8.32	m/z	0.0877437	0.165224	0.53106	0.595377	0.874073
427.8827	10.21	m/z	-0.148083	0.133556	-1.10877	0.26753	0.717208
493.2454	5.67	m/z	-0.497471	0.145756	-3.41304	0.000642429	0.133092
507.3213	17.76	m/z	0.0695827	0.0903133	0.770459	0.441028	0.802426
298.1759	5.92	m/z	0.0550821	0.111193	0.495375	0.620336	0.88588
280.0580	2.79	m/z	-0.0279017	0.0994642	-0.28052	0.779079	0.944399
361.2458	11.69	m/z	0.443051	0.211938	2.09047	0.0365758	0.46224
448.2692	11.23	m/z	0.240022	0.136261	1.76148	0.0781571	0.548187
388.1095	2.41	m/z	-0.516664	0.192458	-2.68456	0.00726253	0.352248
743.4471	16.30	m/z	0.0301002	0.0628292	0.479079	0.631882	0.88855
315.0974	5.92	m/z	0.496821	0.332464	1.49436	0.135081	0.631419
269.1412	9.56	n	0.0331738	0.118651	0.279593	0.77979	0.944912
271.1076	6.64	m/z	-0.0427225	0.330305	-0.129343	0.897087	0.97704
223.0710	6.39	m/z	0.189876	0.374732	0.506699	0.612366	0.882254
410.2686	12.72	m/z	-0.0185817	0.101392	-0.183267	0.854588	0.965775
362.1350	7.70	m/z	0.182064	0.191367	0.951383	0.34141	0.758914
546.7717	7.28	m/z	0.0362246	0.215218	0.168316	0.866335	0.969831
434.3238	13.41	m/z	-0.164736	0.128351	-1.28347	0.199326	0.665824
323.0999	7.88	m/z	-0.0379837	0.164247	-0.231259	0.817114	0.956386
241.1788	5.87	n	0.0233384	0.232059	0.100571	0.919891	0.983272
425.1488	6.10	m/z	-0.106185	0.102094	-1.04007	0.298307	0.733403
425.2504	4.68	m/z	-0.644355	0.195781	-3.29121	0.00099758	0.160734
479.2729	11.39	n	0.0637897	0.0868259	0.734685	0.462531	0.813684
328.0610	11.64	m/z	0.123788	0.225456	0.549057	0.582967	0.870577
462.5384	5.42	m/z	0.109471	0.264842	0.413344	0.679354	0.903832
274.1410	11.80	m/z	0.127387	0.159325	0.799542	0.423976	0.794183
359.1235	6.03	m/z	0.379203	0.225743	1.6798	0.0929966	0.580366
694.9787	15.84	m/z	-0.234443	0.177612	-1.31997	0.186845	0.659402
403.2715	18.42	m/z	-0.0259549	0.0732641	-0.354264	0.723141	0.92589
293.0899	3.22	m/z	-0.159508	0.42845	-0.37229	0.709677	0.919411
264.0178	8.95	m/z	0.19761	0.26809	0.737104	0.461059	0.813684
445.2945	13.75	m/z	0.138251	0.136122	1.01564	0.309799	0.741962
251.6256	3.07	m/z	0.475406	0.323574	1.46924	0.141769	0.633592
695.8507	10.98	m/z	0.161295	0.171483	0.940588	0.346916	0.763174
398.6952	4.98	m/z	0.149425	0.147777	1.01115	0.311945	0.744105
393.1765	9.58	m/z	0.00524646	0.0654314	0.0801827	0.936092	0.986836
316.6507	8.29	m/z	0.0122848	0.084107	0.146062	0.883873	0.974355
394.1316	10.93	m/z	-0.163371	0.0872898	-1.8716	0.0612624	0.512993
384.2741	11.71	m/z	-0.0168366	0.148558	-0.113334	0.909766	0.980645
578.4765	16.81	m/z	0.0437162	0.0494294	0.884416	0.376472	0.777159
440.1485	6.87	m/z	-0.280743	0.104787	-2.67919	0.00737996	0.352248
531.9404	6.72	m/z	-0.0339457	0.191478	-0.177282	0.859287	0.96609
269.1424	2.91	m/z	0.516472	0.325339	1.58749	0.112401	0.60431
332.0908	4.08	m/z	-0.128781	0.0705804	-1.8246	0.0680614	0.532633
260.1523	8.29	n	-0.164913	0.0914986	-1.80236	0.0714894	0.537775
129.9715	1.40	n	-0.0987888	0.258151	-0.382678	0.701958	0.915379
300.1916	2.81	m/z	0.339396	0.174214	1.94816	0.0513961	0.493247
376.1500	8.45	m/z	-0.272096	0.324726	-0.837927	0.402072	0.788237
351.1312	12.99	m/z	-0.020199	0.330416	-0.0611319	0.951254	0.9886
515.2647	8.58	m/z	-0.285824	0.129527	-2.20667	0.0273369	0.448189
281.1858	9.93	m/z	-0.167482	0.132241	-1.26649	0.205337	0.672214
277.0818	3.84	m/z	0.282076	0.259795	1.08576	0.277584	0.720498
394.1706	2.66	m/z	0.00258536	0.139683	0.0185088	0.985233	0.997036
305.1106	7.35	m/z	-0.382621	0.322864	-1.18508	0.235984	0.699314
240.1204	6.39	m/z	0.112366	0.16724	0.671884	0.501658	0.832795
616.4261	16.84	m/z	-0.33191	0.239287	-1.38708	0.165417	0.643388
564.6419	9.73	m/z	-0.303299	0.139997	-2.16647	0.0302757	0.454436
261.1233	6.36	m/z	0.271995	0.235926	1.15288	0.248958	0.708711
234.0979	4.05	n	0.365044	0.395306	0.923447	0.355774	0.768896
473.5698	5.77	m/z	-0.559219	0.147495	-3.79146	0.000149766	0.129117
277.1182	5.90	m/z	0.208981	0.226335	0.923325	0.355838	0.768896
1035.6327	5.59	n	-0.0508034	0.0872224	-0.582458	0.560258	0.859686
738.3773	17.00	m/z	-0.181391	0.156939	-1.1558	0.247762	0.708611
505.1605	3.72	m/z	0.354827	0.146672	2.41918	0.0155555	0.398487
507.7923	5.18	m/z	0.000920516	0.179052	0.00514105	0.995898	0.999413
293.0841	11.23	m/z	-0.0340696	0.0407981	-0.835077	0.403674	0.788237
465.6170	10.18	m/z	0.0503623	0.137955	0.365062	0.715065	0.921249
373.1715	3.32	m/z	0.176478	0.110416	1.5983	0.109975	0.601268
338.4314	5.18	m/z	0.256669	0.213999	1.19939	0.230375	0.69312
630.7962	6.39	m/z	0.596251	0.208699	2.85699	0.00427674	0.296366
306.1697	6.84	m/z	-0.112371	0.115839	-0.970059	0.332017	0.754297
727.3799	8.90	m/z	0.297891	0.170014	1.75215	0.0797472	0.554594
652.4537	16.88	m/z	-0.0578686	0.0902624	-0.641115	0.521448	0.842389
283.1262	5.97	m/z	0.0313008	0.22518	0.139003	0.889448	0.975695
432.2015	9.08	m/z	0.112988	0.0859559	1.31449	0.188682	0.660256
370.1971	8.80	m/z	0.0360925	0.115691	0.311972	0.755062	0.938285
332.6376	3.04	m/z	0.408861	0.31422	1.30119	0.193192	0.660256
234.0371	4.96	m/z	0.108232	0.480758	0.225127	0.82188	0.957012
451.2291	14.90	m/z	-0.0294838	0.135372	-0.217798	0.827587	0.957993
240.1494	7.30	m/z	-0.130689	0.1292	-1.01152	0.311766	0.744105
541.7959	6.54	m/z	0.0381019	0.185383	0.20553	0.837158	0.959301
412.2149	9.04	m/z	0.261629	0.152216	1.7188	0.0856501	0.569637
409.3648	17.76	m/z	0.19817	0.122034	1.62388	0.104401	0.597445
516.2513	6.49	m/z	0.186047	0.191366	0.972207	0.330948	0.754297
478.2621	11.92	m/z	0.143719	0.118546	1.21235	0.225377	0.686813
397.3461	15.86	m/z	-0.270486	0.151607	-1.78412	0.0744039	0.539317
324.1915	5.90	m/z	0.138167	0.116447	1.18652	0.235416	0.699012
273.1231	9.90	m/z	0.0965702	0.228347	0.42291	0.672361	0.901843
427.1639	9.56	m/z	0.05068	0.0505417	1.00274	0.315988	0.74661
275.0887	6.69	m/z	-0.230494	0.217703	-1.05875	0.289713	0.727307
656.3669	6.15	m/z	0.144738	0.178441	0.811127	0.417293	0.790709
424.1700	4.15	m/z	0.334374	0.23313	1.43428	0.151492	0.633592
198.0559	4.25	m/z	-0.0779309	0.103624	-0.752058	0.452016	0.80904
259.1539	8.06	m/z	0.136555	0.171349	0.796941	0.425485	0.795373
449.2121	10.29	m/z	0.00154699	0.138935	0.0111346	0.991116	0.998873
449.3028	15.93	m/z	-0.0712771	0.212493	-0.335433	0.737299	0.932537
368.1450	5.05	m/z	-0.098962	0.146739	-0.674408	0.500052	0.832321
285.2210	11.26	m/z	0.373645	0.17868	2.09114	0.0365157	0.46224
375.1548	10.56	m/z	-0.144392	0.229742	-0.628497	0.529679	0.845913
814.1754	12.02	m/z	0.152395	0.147204	1.03527	0.300544	0.734252
243.1087	3.27	m/z	-0.39101	0.225372	-1.73496	0.0827484	0.563607
383.1997	5.95	m/z	0.0944011	0.20517	0.460111	0.645437	0.891621
180.0879	3.17	m/z	0.0128287	0.0685098	0.187254	0.851462	0.964516
361.1642	8.90	m/z	0.135325	0.26229	0.515936	0.605899	0.879212
384.2742	10.44	m/z	0.1142	0.140197	0.81457	0.415319	0.790709
288.1157	2.38	n	-0.355724	0.170935	-2.08105	0.0374292	0.463943
687.3528	9.38	m/z	0.24181	0.177948	1.35888	0.174186	0.647052
289.1180	4.45	m/z	0.290756	0.221007	1.3156	0.18831	0.660256
363.6742	4.02	m/z	0.271025	0.253293	1.07001	0.284616	0.725141
228.1059	3.94	m/z	0.636551	0.204717	3.10941	0.00187459	0.216935
451.1568	1.04	m/z	-0.221206	0.147606	-1.49863	0.13397	0.629352
261.1631	5.15	m/z	-0.431736	0.164843	-2.61907	0.00881691	0.352248
273.2170	9.73	m/z	0.0508513	0.0798643	0.63672	0.524307	0.843573
252.0477	3.84	m/z	0.546625	0.553728	0.987171	0.323559	0.751204
285.2170	8.78	m/z	0.0711938	0.127242	0.559515	0.57581	0.867704
430.2896	16.86	m/z	0.141216	0.0997229	1.41608	0.156752	0.634005
654.3304	8.66	m/z	0.231936	0.1735	1.33681	0.181286	0.652673
273.0860	6.39	m/z	0.267973	0.188396	1.4224	0.154911	0.633592
358.2195	4.30	m/z	-0.225835	0.19359	-1.16656	0.243387	0.708134
482.7277	4.43	m/z	0.375598	0.254069	1.47833	0.139319	0.633592
487.2225	3.94	m/z	0.0939698	0.198972	0.472276	0.63673	0.889009
399.1862	9.08	m/z	0.142352	0.113623	1.25285	0.210261	0.676259
276.0840	7.62	m/z	0.180551	0.290254	0.622045	0.533912	0.847773
370.1986	9.11	m/z	0.253882	0.262681	0.966501	0.333794	0.754766
274.1072	6.76	m/z	-0.0182299	0.153057	-0.119105	0.905192	0.978933
333.1556	7.40	m/z	0.0413837	0.210855	0.196266	0.844402	0.963049
286.1759	7.65	m/z	-0.142562	0.258441	-0.551622	0.581207	0.869918
520.9230	7.96	m/z	-0.0151105	0.151685	-0.0996174	0.920648	0.983272
466.3599	15.59	m/z	-0.310773	0.145019	-2.14299	0.0321142	0.461521
277.6120	10.88	m/z	0.130851	0.172386	0.759059	0.447817	0.804658
401.3286	17.07	m/z	0.0885244	0.107095	0.826594	0.408467	0.789224
285.1344	4.35	m/z	0.17629	0.266515	0.661465	0.508314	0.835357
291.2064	8.09	m/z	0.169169	0.129837	1.30294	0.192597	0.660256
460.7088	7.65	m/z	0.264799	0.186122	1.42272	0.154819	0.633592
205.5479	2.74	m/z	0.333358	0.29774	1.11963	0.262872	0.714282
562.8372	11.31	m/z	0.139493	0.168685	0.826946	0.408268	0.789224
213.1233	2.43	m/z	-0.812767	0.39314	-2.06737	0.0386992	0.471613
777.1611	12.47	m/z	0.0117784	0.175835	0.0669857	0.946593	0.98787
542.2068	7.88	m/z	-0.228853	0.137441	-1.6651	0.0958919	0.582277
380.1450	5.03	m/z	0.176455	0.277117	0.636755	0.524284	0.843573
626.0122	11.66	m/z	0.237084	0.162309	1.4607	0.144099	0.633592
282.0825	3.12	n	0.129917	0.285173	0.455573	0.648697	0.89261
239.1389	5.49	m/z	-0.256976	0.179557	-1.43117	0.152382	0.633592
237.1636	14.13	m/z	-0.169589	0.0901539	-1.88111	0.0599572	0.51269
190.1671	15.95	m/z	-0.090358	0.333428	-0.270997	0.786393	0.948765
415.2297	5.95	m/z	0.131584	0.171362	0.767872	0.442563	0.802804
307.0689	2.01	m/z	-0.0395039	0.0910372	-0.433931	0.664339	0.899505
352.1476	5.03	m/z	-0.359425	0.158067	-2.27388	0.0229734	0.432931
381.1822	4.98	m/z	0.301289	0.262757	1.14665	0.251528	0.710411
506.2667	9.96	m/z	0.143492	0.0909408	1.57786	0.114598	0.606597
672.3570	6.72	m/z	-0.136713	0.176685	-0.773769	0.439068	0.800947
401.4888	17.07	m/z	0.161576	0.195368	0.827035	0.408217	0.789224
373.1392	11.00	m/z	0.301653	0.20938	1.4407	0.14967	0.633592
229.1270	10.90	m/z	0.0341759	0.11392	0.300001	0.764177	0.940768
668.4032	15.62	m/z	0.170274	0.154667	1.10091	0.270938	0.719736
515.1987	12.14	m/z	-0.199696	0.0874484	-2.28359	0.0223955	0.432084
305.1268	10.93	m/z	-0.133369	0.123609	-1.07896	0.280605	0.723353
199.0061	6.10	m/z	0.119238	0.227735	0.523585	0.600567	0.876697
332.1602	6.08	m/z	-0.0261852	0.362526	-0.0722299	0.942419	0.987471
728.3909	12.24	m/z	-0.0947597	0.17795	-0.532506	0.594375	0.873823
405.6674	10.01	m/z	-0.148217	0.0997507	-1.48587	0.137313	0.633224
401.8590	10.64	m/z	-0.0666156	0.195229	-0.341217	0.73294	0.930794
332.0923	9.30	m/z	0.119753	0.0767569	1.56016	0.118723	0.60958
195.1128	5.67	m/z	0.314347	0.273321	1.1501	0.250103	0.709337
375.2236	2.61	m/z	-0.402639	0.210728	-1.9107	0.0560429	0.50016
360.1588	3.12	m/z	0.294971	0.276896	1.06528	0.286751	0.725787
351.2314	13.13	m/z	0.039039	0.0908245	0.429829	0.66732	0.900005
330.1445	8.06	m/z	-0.0760627	0.255918	-0.297215	0.766302	0.941303
447.1426	5.13	m/z	-0.0714444	0.0573489	-1.24579	0.212843	0.677949
631.4242	15.23	m/z	-0.0356635	0.147139	-0.242379	0.808486	0.953078
509.2258	10.51	m/z	0.316509	0.169309	1.86942	0.0615643	0.514317
301.0956	4.98	m/z	0.0963404	0.311068	0.309709	0.756782	0.938341
258.0735	7.40	m/z	-0.188458	0.193226	-0.975322	0.3294	0.754297
351.5136	5.39	m/z	-0.40057	0.157514	-2.54308	0.0109881	0.361468
635.3615	5.90	m/z	0.300945	0.210079	1.43253	0.151992	0.633592
439.1922	0.77	m/z	-0.0735073	0.156324	-0.470223	0.638195	0.889499
186.0722	2.54	n	0.254927	0.261615	0.974437	0.32984	0.754297
282.0647	8.95	m/z	0.302661	0.271317	1.11552	0.264626	0.716522
539.2066	11.49	m/z	-0.072079	0.129669	-0.555871	0.578299	0.869004
448.7760	11.41	m/z	0.267846	0.174451	1.53537	0.124693	0.624316
386.1344	9.13	m/z	-0.126042	0.277755	-0.453787	0.649982	0.89261
234.0793	5.34	m/z	-0.0781475	0.10498	-0.744406	0.456631	0.811355
455.8944	5.15	m/z	-0.161673	0.204242	-0.791576	0.428608	0.795373
267.1339	3.24	m/z	-0.553295	0.309311	-1.7888	0.0736473	0.539039
437.1775	10.98	m/z	0.37278	0.148896	2.50362	0.012293	0.38027
266.1360	9.73	m/z	0.119067	0.144823	0.822153	0.41099	0.790709
307.1397	8.53	m/z	0.0704739	0.0942081	0.748066	0.45442	0.809782
463.2585	7.52	m/z	-0.119207	0.278976	-0.427303	0.669159	0.900936
414.1884	5.85	m/z	-0.037976	0.251242	-0.151153	0.879855	0.972617
244.1241	2.38	m/z	0.20953	0.33757	0.620699	0.534798	0.848232
307.1217	4.05	m/z	-0.564747	0.251327	-2.24706	0.0246359	0.443852
815.9157	12.94	m/z	0.178847	0.20284	0.881715	0.377931	0.777438
281.0630	7.45	m/z	-0.240571	0.239874	-1.00291	0.315906	0.74661
312.9257	16.04	m/z	-0.349933	0.172362	-2.03022	0.0423341	0.476945
502.7774	15.68	m/z	-0.191899	0.179565	-1.06869	0.285211	0.725528
386.2527	13.41	n	0.133289	0.136397	0.977219	0.328461	0.754297
427.2842	12.38	m/z	0.0346595	0.0689595	0.502606	0.615241	0.884039
[truncated: 4,709 more rows]

## Sheet: PTB_mwas
mz	time	mode	estimate	stderror	z	p	pfdr
[truncated: 6,558 more rows]

[truncated: 4 more sheets: COT_mcg, COTOH3_mcg, ETB_mcg, PTB_mcg]
